# Supplementary material for: Analysis of the molecular composition of humic substances and their effects on physiological metabolism in maize based on untargeted metabolomics
Source: Front Plant Sci. 2023 May 22;14:1122621. doi: 10.3389/fpls.2023.1122621 (PMC10239833; doi:10.3389/fpls.2023.1122621)
Supplement: Supplementary file 2 [file Table_1.xlsx]

## Sheet: POS
ID	adduct	Name	VIP	Fold change	p-value	m/z	rt(s)	HMDB	KEGG	SuperClass	Class	SubClass	SHA2	AHA4	AHA1	SHA3	SHA4	AHA2	AHA3	SHA1	QC-1	QC-2	QC-3
M224T104_2	[M+H-C2H6O]+	Ethyl 7-chloro-6-fluoro-4-hydroxyquinoline-3-carboxylate	4.65324	2014.66	5.35259e-12	224.005	103.689			Organoheterocyclic compounds	Quinolines and derivatives	Quinolones and derivatives	135254	2.74492e+08	2.73145e+08	122276	154401	2.80391e+08	2.72489e+08	134321	2.25791e+08	2.29611e+08	2.29571e+08
M136T65	[M+H]+	2,4,5-trimethylaniline	2.99341	0.132089	4.71228e-11	136.112	65.038		C19539	Benzenoids	Benzene and substituted derivatives	Aniline and substituted anilines	5.18811e+07	6.43544e+06	6.11082e+06	5.22355e+07	5.25248e+07	7.75274e+06	7.3591e+06	5.27489e+07	2.70726e+07	2.65557e+07	2.6562e+07
M232T109	[M+H-NH3]+	6-hydroxymelatonin	1.05687	7.95437	1.37931e-10	232.097	108.626	HMDB0004081	C05643	Organoheterocyclic compounds	Indoles and derivatives	Hydroxyindoles	2.20298e+06	1.96244e+07	1.99966e+07	2.66367e+06	2.65026e+06	1.99217e+07	2.04247e+07	2.53637e+06	1.71524e+07	1.8452e+07	1.87752e+07
M164T63	[M+H]+	4'-methylmethamphetamine	3.16361	0.0824044	2.25177e-10	164.144	62.7782			Benzenoids	Benzene and substituted derivatives	Phenethylamines	5.87338e+07	4.63206e+06	4.74008e+06	5.73598e+07	5.67962e+07	4.54777e+06	4.9147e+06	5.56733e+07	2.741e+07	2.77415e+07	2.77419e+07
M137T106_2	[M+H-C2H4]+	Isoeugenol	4.60899	198.266	7.36847e-10	137.06	105.825	HMDB0005802	C10469	Benzenoids	Phenols	Methoxyphenols	1.36296e+06	2.81588e+08	2.79853e+08	1.51687e+06	1.42273e+06	2.64948e+08	2.69088e+08	1.22273e+06	1.95959e+08	1.98543e+08	1.98506e+08
M269T348	[M+H]+	Phenazine-1 6-dicarboxylic acid	1.34124	0.0270589	2.61168e-09	269.044	348.441		C12119	Organoheterocyclic compounds	Diazanaphthalenes	Benzodiazines	9.84615e+06	480096	305514	9.71074e+06	1.04351e+07	81439.2	217452	1.00873e+07	3.30995e+06	3.30965e+06	3.57769e+06
M225T252	[M+H-CH2O2]+	Sulfuretin	6.20406	0.0229527	3.2124e-09	225.055	252.111		C08730				2.22265e+08	5.49133e+06	4.9713e+06	2.07111e+08	2.07792e+08	3.90266e+06	5.30803e+06	2.19955e+08	8.43633e+07	8.39179e+07	7.54992e+07
M257T103	[M+H]+	Isoliquiritigenin	3.04161	144.797	7.73029e-09	257.059	103.034	HMDB0037316	C08650	Phenylpropanoids and polyketides	Linear 1,3-diarylpropanoids	Chalcones and dihydrochalcones	233956	1.26494e+08	1.16257e+08	205330	265144	1.15357e+08	1.20959e+08	2.60411e+06	9.16302e+07	9.39845e+07	9.16669e+07
M220T61	[M+H]+	Trans-zeatin	2.21734	0.187822	9.62644e-09	220.112	60.8938	HMDB0012204	C00371	Organoheterocyclic compounds	Imidazopyrimidines	Purines and purine derivatives	2.88205e+07	5.32782e+06	6.17787e+06	2.96487e+07	3.03514e+07	4.44709e+06	6.15455e+06	2.88831e+07	1.42118e+07	1.4213e+07	1.45059e+07
M268T269	[M+H]+	S-(2,3,4-trihydroxybutyl)mercapturic acid	3.98989	0.0449848	1.05216e-08	268.06	269.016			Organic acids and derivatives	Carboxylic acids and derivatives	Amino acids, peptides, and analogues	8.62987e+07	4.26992e+06	3.90024e+06	9.47687e+07	8.99483e+07	3.46084e+06	4.45586e+06	8.65909e+07	3.25861e+07	3.1777e+07	3.17539e+07
M323T364	[M+H-H2O]+	D-myo-inositol-1,3-diphosphate	1.17985	0.0270743	2.04134e-08	323.016	364.481	HMDB0006234	C04062	Organic oxygen compounds	Organooxygen compounds	Alcohols and polyols	7.61995e+06	352938	201955	7.3308e+06	7.9096e+06	163785	122622	8.21339e+06	250613	168195	244720
M331T234	[M+H+H2O]+	Ethisterone	6.25564	486.188	2.04344e-08	331.23	233.826	HMDB0060580	C14487	Lipids and lipid-like molecules	Steroids and steroid derivatives	Androstane steroids	701274	5.25206e+08	4.63922e+08	1.1636e+06	1.36358e+06	5.08522e+08	5.00037e+08	880425	2.40489e+08	2.37051e+08	2.38489e+08
M110T112_2	[M+H]+	2-aminophenol	9.36207	58.6136	2.11503e-08	110.06	111.625		C01987	Benzenoids	Benzene and substituted derivatives	Aniline and substituted anilines	1.96358e+07	1.23251e+09	1.15992e+09	1.89354e+07	1.91294e+07	1.0881e+09	1.18005e+09	2.18131e+07	8.94846e+08	8.88779e+08	8.88795e+08
M267T379	[M+H]+	Dinex	1.34052	60.2489	2.31843e-08	267.097	379.201		C19038	Benzenoids	Benzene and substituted derivatives	Cyclohexylphenols	361737	2.48186e+07	2.41012e+07	472593	376930	2.20579e+07	2.4505e+07	373545	1.63125e+07	1.62985e+07	1.62986e+07
M248T60	[M+H]+	Meperidine	2.99355	0.158022	3.00808e-08	248.143	60.4481	HMDB0014597	C07128	Organoheterocyclic compounds	Piperidines	Phenylpiperidines	5.25654e+07	8.48516e+06	9.55298e+06	5.59737e+07	5.22337e+07	6.69551e+06	8.71785e+06	5.09167e+07	2.64558e+07	2.64553e+07	2.6584e+07
M234T61	[M+H]+	Metolachlor-morpholinone	3.31729	0.129739	3.59299e-08	234.128	60.8155			Organoheterocyclic compounds	Oxazinanes	Morpholines	6.37532e+07	8.78687e+06	8.88151e+06	6.83843e+07	6.31942e+07	6.66018e+06	8.97519e+06	6.13665e+07	3.02238e+07	3.04442e+07	3.04661e+07
M192T61	[M+H]+	2,6-di-tert-butylpyridine	2.67989	0.195595	3.80572e-08	192.175	61.3622						4.45718e+07	8.93278e+06	9.45941e+06	4.39035e+07	4.18003e+07	6.19964e+06	9.15867e+06	4.22777e+07	2.24829e+07	2.27303e+07	2.27267e+07
M275T63	[M+H]+	Nandrolone	2.32875	14.7816	4.89599e-08	275.201	63.2421	HMDB0002725	C07254	Lipids and lipid-like molecules	Steroids and steroid derivatives	Estrane steroids	5.75314e+06	8.00102e+07	8.26746e+07	5.39404e+06	5.59178e+06	8.71496e+07	7.6306e+07	5.32502e+06	5.85837e+07	5.85815e+07	5.9106e+07
M322T370	[M+H-C5H8]+	Roquefortine c	1.97189	17.6689	6.04952e-08	322.128	369.925		C22165	Organoheterocyclic compounds	Indoles and derivatives	Pyrroloindoles	1.50501e+06	6.01286e+07	5.91247e+07	3.07835e+06	3.46416e+06	5.33511e+07	5.62389e+07	4.90423e+06	3.45919e+07	3.85183e+07	3.43803e+07
M276T301	[M+H-C6H12]+	Penthiopyrad	1.12595	18.4763	6.65385e-08	276.054	300.54		C18482	Organoheterocyclic compounds	Azoles	Pyrazoles	948931	1.79467e+07	1.70893e+07	1.31796e+06	863161	1.95905e+07	1.87729e+07	842574	1.08477e+07	1.08468e+07	1.10572e+07
M264T108_1	[M+H]+	Ethanol, 2-[[3-(2,3-dichlorophenoxy)propyl]amino]-	1.55137	0.100273	8.52855e-08	264.066	107.94			Benzenoids	Benzene and substituted derivatives	Halobenzenes	1.32738e+07	1.97482e+06	1.16525e+06	1.36947e+07	1.48552e+07	945867	1.47113e+06	1.3596e+07	3.29567e+06	3.29401e+06	3.47193e+06
M214T265_1	[M+H]+	Omethoate	1.95122	0.189203	8.59651e-08	214.05	265.1		C18662	Organic acids and derivatives	Carboxylic acids and derivatives	Carboxylic acid derivatives	2.36629e+07	4.69052e+06	4.73632e+06	2.35822e+07	2.22855e+07	3.20021e+06	4.63578e+06	2.17093e+07	7.77749e+06	7.57073e+06	7.57082e+06
M329T382	[M+H]+	Fluorodifen	1.16115	0.0571549	1.08067e-07	329.029	381.91		C11064	Benzenoids	Benzene and substituted derivatives	Diphenylethers	7.87378e+06	701114	409165	6.97547e+06	8.00708e+06	300617	333329	7.66121e+06	1.43581e+06	1.67201e+06	1.44012e+06
M188T265	[M+H]+	Atrazine desethyl	3.80101	0.164278	1.12499e-07	188.071	264.901	HMDB0033249	C06559	Organoheterocyclic compounds	Triazines	Aminotriazines	8.89689e+07	1.56111e+07	1.42624e+07	8.92278e+07	8.56127e+07	1.22016e+07	1.4247e+07	7.90376e+07	2.6912e+07	2.66903e+07	2.66896e+07
M309T321	[M+H]+	Nitracaine	3.23166	70.7092	1.84408e-07	309.181	320.736			Benzenoids	Benzene and substituted derivatives	Benzoic acids and derivatives	4.06475e+06	1.31118e+08	1.33095e+08	74208.1	3.51287e+06	1.51346e+08	1.30873e+08	76043.5	7.79171e+07	7.61589e+07	7.70341e+07
M194T222_2	[M+H-C9H10]+	Bromobutide	5.11064	592.064	1.95116e-07	193.994	221.776		C14568	Benzenoids	Benzene and substituted derivatives	Phenylpropanes	485532	3.32608e+08	3.31063e+08	683165	599842	3.08245e+08	3.69554e+08	497214	1.72526e+08	1.77293e+08	1.7245e+08
M208T115	[M+H]+	Miglitol	1.16146	5.6716	2.14844e-07	208.133	114.983	HMDB0014634	C07708				4.68184e+06	3.06308e+07	3.06774e+07	5.28032e+06	5.87877e+06	2.89016e+07	2.69245e+07	4.81184e+06	1.88153e+07	1.94186e+07	1.88248e+07
M238T354	[M+H]+	Biopterin	2.63601	12.727	2.16033e-07	238.107	353.849	HMDB0000468	C06313	Organoheterocyclic compounds	Pteridines and derivatives	Pterins and derivatives	8.13411e+06	1.17026e+08	1.07225e+08	8.70084e+06	8.84911e+06	9.88802e+07	1.11998e+08	8.5054e+06	7.44063e+07	7.44044e+07	7.57058e+07
M176T65	[M+H]+	N-cyclohexylaniline	2.97112	0.426394	2.16546e-07	176.144	65.0379			Organic nitrogen compounds	Organonitrogen compounds	Amines	5.75199e+07	2.71326e+07	2.71481e+07	6.16062e+07	5.93892e+07	2.33345e+07	2.3953e+07	5.96875e+07	3.87016e+07	4.11623e+07	4.11702e+07
M285T106	[M+H-C4H4O2]+	Cyclocurcumin	1.37859	19.0693	2.3547e-07	285.112	106.418	HMDB0033086		Phenylpropanoids and polyketides	Diarylheptanoids	Linear diarylheptanoids	1.41539e+06	2.95296e+07	2.87708e+07	1.46604e+06	1.48602e+06	2.48437e+07	2.77245e+07	1.44652e+06	2.52004e+07	2.43281e+07	2.43352e+07
M277T66_3	[M+H]+	Stearidonic acid	3.12707	10.7327	2.49337e-07	277.216	66.2345	HMDB0006547	C16300	Lipids and lipid-like molecules	Fatty Acyls	Lineolic acids and derivatives	1.28984e+07	1.66597e+08	1.7066e+08	1.57291e+07	1.25885e+07	1.45671e+08	1.57029e+08	1.84108e+07	1.20857e+08	1.20347e+08	1.21028e+08
M61T247	[M+H]+	Urea	1.53072	0.269484	2.61894e-07	61.0404	246.546	HMDB0000294	C00086	Organic acids and derivatives	Organic carbonic acids and derivatives	Ureas	1.39513e+07	3.95044e+06	4.02406e+06	1.47131e+07	1.42257e+07	3.33217e+06	4.44981e+06	1.55792e+07	8.167e+06	8.06268e+06	8.06406e+06
M277T235_2	[M+H-H2O]+	9-oxo-10(e),12(e)-octadecadienoic acid	2.45991	41.8242	2.78364e-07	277.216	234.847			Lipids and lipid-like molecules	Fatty Acyls	Lineolic acids and derivatives	2.88714e+06	8.35318e+07	9.00237e+07	1.02502e+06	3.1871e+06	7.99331e+07	7.49956e+07	754671	5.30797e+07	5.31086e+07	5.89843e+07
M265T361_2	[M+H]+	Phenylacetyl-l-glutamine	1.49602	23.5455	2.80132e-07	265.118	361.287	HMDB0006344	C04148	Organic acids and derivatives	Carboxylic acids and derivatives	Amino acids, peptides, and analogues	1.39568e+06	3.05797e+07	3.50043e+07	1.43711e+06	1.4937e+06	3.20521e+07	2.93404e+07	1.06632e+06	3.52798e+07	3.53414e+07	4.18863e+07
M210T357	[M+H-C3H6]+	Dipropyl pyridine-2,5-dicarboxylate	2.08417	16.7997	3.00407e-07	210.076	357.176			Organoheterocyclic compounds	Pyridines and derivatives	Pyridinecarboxylic acids and derivatives	3.3925e+06	6.0187e+07	6.16858e+07	3.54546e+06	4.96788e+06	6.36671e+07	7.11304e+07	3.3724e+06	6.68832e+07	7.00749e+07	7.27236e+07
M255T66_2	[M+Na]+	Melatonin	1.817	44.6589	3.1124e-07	255.113	66.3665	HMDB0001389	C01598	Organoheterocyclic compounds	Indoles and derivatives	Indoles	1.66882e+06	4.63034e+07	4.6658e+07	753758	886140	3.93528e+07	4.63796e+07	692584	2.39077e+07	2.37093e+07	2.37091e+07
M262T60	[M+H]+	Methapyrilene	2.3474	0.232614	3.7263e-07	262.159	60.0233		C11114	Organic nitrogen compounds	Organonitrogen compounds	Amines	3.43241e+07	7.63994e+06	8.97155e+06	3.56701e+07	3.36073e+07	6.24636e+06	8.52325e+06	3.1305e+07	1.87336e+07	1.89518e+07	1.89452e+07
M224T259_2	[M+H]+	Chlorbufam	5.48423	0.0585874	5.49942e-07	224.071	259.235		C19060	Benzenoids	Benzene and substituted derivatives	Halobenzenes	1.77786e+08	9.23881e+06	1.19227e+07	1.6009e+08	1.57969e+08	8.40524e+06	1.05002e+07	1.88037e+08	4.6903e+07	4.85597e+07	4.85593e+07
M245T110_1	[M+H]+	Biotin	1.66217	0.27345	5.79575e-07	245.117	110.418	HMDB0000030	C00120				1.61841e+07	5.55438e+06	4.64076e+06	1.8434e+07	1.75047e+07	4.03339e+06	4.64591e+06	1.69005e+07	7.39835e+06	7.40097e+06	7.51668e+06
M239T285	M+H	5-hydroxyflavone	1.62678	10.252	6.80001e-07	239.103	285.097	HMDB0141534		Phenylpropanoids and polyketides	Flavonoids	Flavones	4.09811e+06	4.57569e+07	4.61231e+07	4.27499e+06	4.4355e+06	3.83616e+07	4.53152e+07	4.31559e+06	3.22224e+07	3.26585e+07	3.22237e+07
M254T377	[M+H]+	Imidacloprid-olefin	1.50762	25.3139	7.02414e-07	254.066	376.728			Organoheterocyclic compounds	Pyridines and derivatives	Halopyridines	1.21496e+06	3.32445e+07	3.499e+07	838150	2.08425e+06	2.82735e+07	3.20605e+07	941617	2.69675e+07	2.69682e+07	2.70819e+07
M158T66	[M+H]+	Homostachydrine	3.17606	0.32905	8.04976e-07	158.097	66.0361	HMDB0033433	C08283	Organic acids and derivatives	Carboxylic acids and derivatives	Amino acids, peptides, and analogues	6.46472e+07	1.95493e+07	2.24825e+07	6.89341e+07	6.00647e+07	1.98565e+07	2.35603e+07	6.60365e+07	3.47967e+07	3.42385e+07	3.42372e+07
M261T237	[M+Na]+	D-erythro-imidazolylglycerol phosphate	2.4513	0.0805593	8.23277e-07	261.022	236.583		C04666	Organic acids and derivatives	Organic phosphoric acids and derivatives	Phosphate esters	3.07308e+07	3.44871e+06	3.90293e+06	3.40382e+07	3.73744e+07	1.10723e+06	2.62034e+06	3.53852e+07	1.62084e+07	1.60906e+07	1.60905e+07
M275T267	[M+H-H2O]+	Hydroxyflutamide	1.69671	0.251813	1.00273e-06	275.07	267.237	HMDB0060949	C14204	Benzenoids	Benzene and substituted derivatives	Trifluoromethylbenzenes	1.84387e+07	4.51102e+06	4.56724e+06	1.86704e+07	1.76902e+07	3.41717e+06	5.42188e+06	1.6354e+07	4.36421e+06	4.36656e+06	4.1513e+06
M130T67	[M+H]+	Quinoline	2.39839	0.0859095	1.03824e-06	130.065	66.6837	HMDB0033731	C06413				3.43254e+07	2.35706e+06	3.26313e+06	3.6402e+07	3.21649e+07	3.05377e+06	2.68913e+06	2.93757e+07	1.22521e+07	1.22528e+07	1.23182e+07
M96T113_1	[M+H]+	2(1h)-pyridinone	5.14699	36.187	1.09506e-06	96.0449	113.439	HMDB0013751	C02502	Organoheterocyclic compounds	Pyridines and derivatives	Hydropyridines	9.36177e+06	3.87792e+08	3.11918e+08	1.0737e+07	1.34802e+07	3.84459e+08	3.52988e+08	6.13569e+06	3.5045e+08	3.25124e+08	3.24824e+08
M178T62	[M+H]+	N-propylamphetamine	2.97999	0.123871	1.10882e-06	178.159	62.1979			Benzenoids	Benzene and substituted derivatives	Phenethylamines	5.8168e+07	7.00495e+06	6.45774e+06	5.15139e+07	5.06664e+07	5.12707e+06	7.14072e+06	4.73713e+07	2.47243e+07	2.49843e+07	2.49835e+07
M257T298	[M+H]+	Pterostilbene	2.33366	154.731	1.11664e-06	257.113	298.413	HMDB0130987	C10287	Phenylpropanoids and polyketides	Stilbenes		73156	7.54082e+07	7.85985e+07	71052.3	39147.7	6.63658e+07	6.36711e+07	1.65237e+06	4.94457e+07	4.95028e+07	5.3403e+07
M246T354_1	[M+H-CH3]+	Khellin	1.38181	6.94493	1.30532e-06	246.076	354.324		C09010	Organoheterocyclic compounds	Benzopyrans	1-benzopyrans	5.53819e+06	3.95121e+07	3.91947e+07	5.0336e+06	5.35455e+06	3.23936e+07	3.65778e+07	5.33784e+06	2.91143e+07	2.91285e+07	2.92715e+07
M262T269	[M+Na]+	N-[1-(4-methoxy-6-oxopyran-2-yl)-2-methylpropyl]acetamide	5.2633	0.247316	1.50027e-06	262.086	268.593			Organoheterocyclic compounds	Pyrans	Pyranones and derivatives	1.77821e+08	5.69915e+07	4.13317e+07	1.72039e+08	1.61246e+08	2.79591e+07	4.24477e+07	1.7114e+08	8.13418e+07	8.14102e+07	7.33062e+07
M341T259_1	[M+H-H2O]+	(+)-pinoresinol	2.19947	13.1996	1.52286e-06	341.138	258.885		C05366				6.13854e+06	8.63795e+07	7.40221e+07	7.86382e+06	2.45776e+06	7.01894e+07	7.31633e+07	6.55227e+06	6.38155e+07	6.77959e+07	6.8193e+07
M282T372	[M+H]+	Flufenamic acid	2.11059	17.8434	1.57626e-06	282.097	372.156		C13038	Benzenoids	Benzene and substituted derivatives	Benzoic acids and derivatives	2.96917e+06	7.55705e+07	6.12933e+07	3.35758e+06	3.60307e+06	6.28108e+07	6.30852e+07	4.7961e+06	4.6077e+07	4.82545e+07	4.60405e+07
M184T65_1	[M+H]+	Simazine hydroxy	2.05886	0.436223	1.66937e-06	184.112	64.6081			Organoheterocyclic compounds	Triazines	Aminotriazines	2.93949e+07	1.26282e+07	1.24057e+07	2.96341e+07	2.82254e+07	1.07253e+07	1.43753e+07	2.76742e+07	2.14603e+07	2.14621e+07	2.17411e+07
M289T337_2	[M+H]+	Myclobutanil	4.89009	441.339	2.17276e-06	289.139	336.806		C18477	Benzenoids	Benzene and substituted derivatives	Halobenzenes	607692	3.08603e+08	3.45772e+08	710886	762767	2.6196e+08	3.20353e+08	720782	1.93218e+08	2.09931e+08	2.09945e+08
M305T368_2	[M+H]+	8,8-dimethyl-2-phenyl-4h,8h-benzo[1,2-b:3,4-b']dipyran-4-one	8.89249	958.932	2.33716e-06	305.134	367.654			Phenylpropanoids and polyketides	Flavonoids	Pyranoflavonoids	818242	1.05737e+09	1.15818e+09	1.4567e+06	309660	8.80544e+08	9.83144e+08	1.66934e+06	7.56915e+08	7.55632e+08	7.54202e+08
M319T264	[M+H]+	Steviol	1.77851	49.5338	2.41433e-06	319.227	263.919	HMDB0036706	C20212	Lipids and lipid-like molecules	Prenol lipids	Diterpenoids	601133	4.42905e+07	4.66617e+07	1.39474e+06	332750	3.56801e+07	4.41995e+07	1.12017e+06	3.51235e+07	3.47291e+07	3.50292e+07
M295T67	[M+H]+	9-oxo-10e,12z-octadecadienoic acid	3.62984	11.6005	3.01049e-06	295.227	66.7714	HMDB0004669		Lipids and lipid-like molecules	Fatty Acyls	Lineolic acids and derivatives	1.52086e+07	2.45265e+08	2.11809e+08	1.88492e+07	2.34553e+07	1.93594e+08	1.9975e+08	1.57956e+07	1.49898e+08	1.49897e+08	1.50154e+08
M294T373	[M+H]+	Triadimefon	2.01068	19.308	3.22793e-06	294.097	373.392		C11156				3.38859e+06	6.41296e+07	6.3024e+07	1.53592e+06	3.50414e+06	4.939e+07	6.05795e+07	3.8524e+06	4.38652e+07	4.3865e+07	4.34752e+07
M313T381	[M+H-C6H10O]+	Spirodiclofen	1.01534	0.0877421	3.33769e-06	313.034	381.368		C18553	Benzenoids	Benzene and substituted derivatives	Halobenzenes	6.80866e+06	520002	430748	5.54606e+06	6.1584e+06	617671	524741	5.34274e+06	1.14975e+06	1.15758e+06	1.15763e+06
M144T66	[M+H-NH3]+	Ala-Ala	2.71414	0.200428	3.54196e-06	144.081	66.2851	HMDB0000303	C00398	Organoheterocyclic compounds	Indoles and derivatives	Tryptamines and derivatives	4.52968e+07	9.93275e+06	8.37646e+06	4.73225e+07	4.78924e+07	9.43163e+06	8.12863e+06	3.84528e+07	2.06366e+07	2.06369e+07	2.10549e+07
M262T383	[M+H+2i]+	Vinclozolin m2	1.82535	0.320028	3.7392e-06	262.035	382.902		C14207	Benzenoids	Benzene and substituted derivatives	Halobenzenes	2.1495e+07	8.19921e+06	7.39171e+06	1.95047e+07	2.28213e+07	5.59183e+06	6.14038e+06	2.15562e+07	9.99233e+06	9.99619e+06	1.01778e+07
M133T67	[M+H-H2O]+	P-coumaryl alcohol	1.26066	3.01753	4.0166e-06	133.076	66.7992	HMDB0003654	C02646				2.83936e+07	9.3945e+07	9.07245e+07	3.07354e+07	2.96435e+07	7.85762e+07	9.47816e+07	2.98765e+07	5.44442e+07	5.45258e+07	5.97035e+07
M220T161	[M+H]+	O-succinyl-l-homoserine	1.40431	66.7051	4.64617e-06	220.097	160.6		C01118	Organic acids and derivatives	Carboxylic acids and derivatives	Amino acids, peptides, and analogues	501600	2.98369e+07	2.86008e+07	164961	473914	2.41342e+07	2.2927e+07	441097	3.01671e+07	3.0795e+07	3.75322e+07
M280T374	[M+H]+	Cidofovir	1.81171	23.8742	5.2823e-06	280.081	374.137	HMDB0014513	C06909	Organoheterocyclic compounds	Diazines	Pyrimidines and pyrimidine derivatives	2.50972e+06	5.58016e+07	4.45031e+07	857553	2.23465e+06	4.40427e+07	4.35101e+07	2.26671e+06	3.10813e+07	3.10834e+07	3.06359e+07
M206T93	[M+H-C9H8F3NO]+	Trifloxystrobin	2.67599	19.2891	6.33825e-06	206.081	92.8504		C18562	Benzenoids	Benzene and substituted derivatives	Trifluoromethylbenzenes	5.61102e+06	1.0958e+08	1.12958e+08	5.65136e+06	5.28112e+06	8.48076e+07	1.12891e+08	5.24263e+06	9.80751e+07	9.35413e+07	9.36272e+07
M193T383_2	[M-H+2Na]+	.alpha.-keto-.gamma.-(methylthio)butyric acid	1.05952	0.199143	6.47449e-06	193.013	382.902	HMDB0001553	C01180	Lipids and lipid-like molecules	Fatty Acyls	Fatty acids and conjugates	7.63781e+06	1.55688e+06	1.42152e+06	6.08276e+06	6.6086e+06	816436	1.62808e+06	6.90209e+06	1.79966e+06	1.80848e+06	1.86482e+06
M253T353_1	[M+H]+	His-Pro	1.9473	34.313	6.92213e-06	253.118	352.863			Organic acids and derivatives	Carboxylic acids and derivatives	Amino acids, peptides, and analogues	1.46243e+06	5.67304e+07	5.60971e+07	2.04849e+06	1.21306e+06	4.19549e+07	5.51625e+07	1.39455e+06	4.1206e+07	4.12066e+07	4.1312e+07
M199T266_1	[M+H]+	Syringic acid	4.16649	135.957	6.96047e-06	199.075	265.573	HMDB0002085	C10833	Benzenoids	Benzene and substituted derivatives	Benzoic acids and derivatives	1.16904e+06	2.27014e+08	2.70257e+08	2.00759e+06	1.77666e+06	1.94805e+08	2.19884e+08	1.75442e+06	1.58536e+08	1.61765e+08	1.61015e+08
M190T63	[M+H-H2O]+	(1s,2r)-2-(diethylamino)-1-phenyl-1-propanol	3.25426	0.440541	7.01342e-06	190.159	63.1952			Benzenoids	Benzene and substituted derivatives	Phenylpropanes	7.14337e+07	3.16086e+07	3.07975e+07	7.36001e+07	7.23967e+07	2.55718e+07	3.86189e+07	6.99362e+07	4.89891e+07	4.90119e+07	4.79939e+07
M217T222	[M+H]+	Isobergaptene	2.21533	49.8521	7.12305e-06	217.064	222.264		C18082	Phenylpropanoids and polyketides	Coumarins and derivatives	Furanocoumarins	1.00916e+06	7.05116e+07	6.88588e+07	1.8046e+06	1.46368e+06	5.31634e+07	7.33374e+07	1.05575e+06	3.62322e+07	3.38736e+07	3.37402e+07
M301T338	[M+H]+	Etifoxine	1.08815	11.5057	7.36282e-06	301.118	337.816						1.75266e+06	2.06632e+07	2.11692e+07	1.55733e+06	1.62234e+06	1.57416e+07	1.90922e+07	1.73103e+06	1.60651e+07	1.5903e+07	1.59026e+07
M176T47_2	[M+H]+	(-)-sulforaphene	2.34144	3437.66	7.46111e-06	176.001	47.275	HMDB0031573					13102.7	7.4651e+07	8.04751e+07	25838.3	15817.5	5.7113e+07	7.0874e+07	27597.7	4.6437e+07	4.6443e+07	4.70331e+07
M318T266_1	[M+Na]+	Prunasin	1.82801	0.435108	7.51653e-06	318.076	266.004	HMDB0034934	C00844	Organic oxygen compounds	Organooxygen compounds	Carbohydrates and carbohydrate conjugates	2.37653e+07	1.07231e+07	1.07688e+07	2.20759e+07	2.3083e+07	7.61578e+06	1.02723e+07	2.1582e+07	6.43868e+06	7.09257e+06	7.12957e+06
M315T330	[M+Na]+	2-[2-(3,4-dimethoxyphenyl)ethyl]-4-methoxy-2,3-dihydropyran-6-one	1.1135	28.4407	7.66506e-06	315.134	329.775	HMDB0030767					543132	1.71371e+07	2.01889e+07	699835	660535	1.4451e+07	1.79581e+07	548447	1.25907e+07	1.25396e+07	1.25398e+07
M321T64_1	[M+H]+	Iprovalicarb	1.21207	8.31713	7.84598e-06	321.225	64.404		C18866	Benzenoids	Benzene and substituted derivatives	Toluenes	1.71841e+06	2.78846e+07	2.91003e+07	1.27803e+06	2.83289e+06	2.50533e+07	2.91843e+07	7.54337e+06	1.97019e+07	1.97029e+07	1.98512e+07
M297T351	[M+H-2H2O]+	Gibberellin a4	2.04309	263.503	7.91671e-06	297.144	351.356		C11864	Lipids and lipid-like molecules	Prenol lipids	Diterpenoids	263140	6.01779e+07	5.68241e+07	355638	117467	4.30698e+07	5.74382e+07	89210.6	4.36906e+07	4.36957e+07	4.34002e+07
M204T66_2	[M+H-H2O]+	N-acetyl-d-glucosamine	2.01851	0.317488	8.53816e-06	204.081	66.2851	HMDB0000215	C00140	Organic oxygen compounds	Organooxygen compounds	Carbohydrates and carbohydrate conjugates	2.35275e+07	8.64965e+06	8.76907e+06	2.5185e+07	2.92921e+07	7.14624e+06	8.65866e+06	2.66408e+07	1.68069e+07	1.69836e+07	1.69818e+07
M311T343	[M+H-H2O]+	Labetalol	1.56054	35.534	8.65151e-06	311.16	343.307	HMDB0014736	C07063	Benzenoids	Benzene and substituted derivatives	Benzoic acids and derivatives	782437	3.59869e+07	3.65525e+07	967705	1.01261e+06	2.66199e+07	3.5406e+07	1.02419e+06	2.31834e+07	2.31849e+07	2.10909e+07
M210T325_2	[M+H]+	2,2-bis[hydroxymethyl]-2,2',2''-nitrilotriethanol	11.9575	579.824	8.89969e-06	210.113	325.337			Organic nitrogen compounds	Organonitrogen compounds	Amines	2.94814e+06	1.92155e+09	2.06533e+09	3.5218e+06	2.46978e+06	1.46233e+09	1.96435e+09	3.84616e+06	1.44976e+09	1.44362e+09	1.44359e+09
M154T360_3	[M+H]+	4-nitroanisole	9.084	101.019	9.75006e-06	154.05	360.291		C07555	Benzenoids	Benzene and substituted derivatives	Nitrobenzenes	1.01092e+07	1.27697e+09	1.09084e+09	1.31462e+07	7.18332e+06	8.89322e+08	1.11294e+09	1.28212e+07	8.92965e+08	8.9308e+08	8.65425e+08
M255T265	[M+H-H2O]+	Butein	3.65177	0.170005	9.84764e-06	255.065	264.688		C08578	Phenylpropanoids and polyketides	Linear 1,3-diarylpropanoids	Chalcones and dihydrochalcones	8.52945e+07	7.58964e+06	2.3898e+07	8.17364e+07	7.86198e+07	1.67076e+07	6.04959e+06	7.34272e+07	1.64319e+07	1.62955e+07	1.62954e+07
M216T63	[M+H-H2O]+	1-pyrrolidineethanol, .alpha.-phenyl-.beta.-propyl-	3.34911	0.485784	1.05032e-05	216.175	63.3182			Organic nitrogen compounds	Organonitrogen compounds	Amines	7.51326e+07	3.71813e+07	3.91335e+07	7.50118e+07	8.64029e+07	3.50074e+07	4.11403e+07	7.73006e+07	5.16603e+07	5.18673e+07	5.18673e+07
M191T336	[M+H-H2O]+	Trans-3,5-dimethoxy-4-hydroxycinnamaldehyde	1.0863	12.24	1.30994e-05	191.082	336.188		C05610	Benzenoids	Phenols	Methoxyphenols	1.20783e+06	1.88633e+07	2.06704e+07	1.84769e+06	1.30355e+06	1.51384e+07	2.08842e+07	1.81381e+06	1.28708e+07	1.3003e+07	1.30016e+07
M257T358_2	[M+Na]+	.alpha.-cyclohexylmandelic acid	2.8611	36.7306	1.3214e-05	257.113	357.532						149205	1.30672e+08	1.12525e+08	6.01972e+06	138867	9.1041e+07	1.19972e+08	6.05819e+06	9.10293e+07	9.06344e+07	9.06335e+07
M285T109_2	[M+H]+	Promazine	1.30049	0.2036	1.32206e-05	285.148	109.421	HMDB0014564	C07379	Organoheterocyclic compounds	Benzothiazines	Phenothiazines	8.92972e+06	2.30202e+06	2.18546e+06	1.11201e+07	1.16108e+07	2.15764e+06	1.76439e+06	9.64342e+06	4.51751e+06	4.36788e+06	4.36961e+06
M164T349	[M+H]+	4-hydroxy-l-glutamic acid	1.31081	16.1	1.37443e-05	164.071	348.627		C05947	Organic acids and derivatives	Carboxylic acids and derivatives	Amino acids, peptides, and analogues	1.61855e+06	2.78299e+07	2.79955e+07	1.43979e+06	1.81297e+06	2.02975e+07	2.78325e+07	1.58554e+06	1.85062e+07	1.85064e+07	1.86356e+07
M263T322	[M+H]+	Cinoxacin	2.91662	196.727	1.42849e-05	263.07	321.644	HMDB0014965	C08052	Organoheterocyclic compounds	Diazanaphthalenes	Benzodiazines	502594	1.16474e+08	1.24666e+08	597052	606701	8.57924e+07	1.1832e+08	556959	6.79436e+07	6.97092e+07	6.97024e+07
M357T307	[M+H]+	Hycanthone	1.41953	56.9352	1.45223e-05	357.181	306.726						474265	2.81044e+07	2.70225e+07	549028	485044	2.18243e+07	3.20426e+07	406012	1.94989e+07	1.94948e+07	2.00376e+07
M380T384_1	[M+Na]+	Chlorsulfuron	1.17426	0.288452	1.45358e-05	380.04	383.628		C05071	Organic nitrogen compounds	Organonitrogen compounds	Sulfonylureas	9.66364e+06	2.33014e+06	3.00895e+06	8.7151e+06	8.77608e+06	1.80944e+06	2.90652e+06	7.70383e+06	3.76116e+06	3.76518e+06	4.0263e+06
M325T366	[M+H]+	Isobavachalcone	1.42855	32.0476	1.45904e-05	325.139	365.947		C08648	Phenylpropanoids and polyketides	Linear 1,3-diarylpropanoids	Chalcones and dihydrochalcones	1.1613e+06	3.22461e+07	3.1515e+07	211440	1.10922e+06	2.28361e+07	2.75123e+07	1.07866e+06	2.10875e+07	2.08798e+07	2.08787e+07
M267T347_2	[M+H]+	Nevirapine	3.28411	170.752	1.52319e-05	267.134	347.441	HMDB0014383	C07263	Organic nitrogen compounds	Organonitrogen compounds	Amines	875320	1.5723e+08	1.46752e+08	1.03624e+06	782206	1.08727e+08	1.53567e+08	622599	1.06699e+08	1.06012e+08	1.06703e+08
M186T63	[M+H]+	Isocarbamid	3.15289	0.637314	1.6063e-05	186.128	63.344		C19047	Organoheterocyclic compounds	Azolines	Imidazolines	7.84304e+07	4.92667e+07	5.08485e+07	7.55971e+07	7.46502e+07	4.24951e+07	4.98223e+07	7.32653e+07	5.29107e+07	5.5433e+07	5.29476e+07
M191T305	[M+H]+	7-methoxy-4-methylcoumarin	1.2108	11.1751	1.64052e-05	191.082	304.928						2.15791e+06	2.62974e+07	2.49928e+07	2.13023e+06	2.1519e+06	1.87929e+07	2.58897e+07	2.14806e+06	1.87051e+07	1.83745e+07	1.87088e+07
M292T254	[M+H-H2O]+	N-acetylneuraminic acid	2.078	20.4761	1.72553e-05	292.118	254.22	HMDB0000230	C00270	Organic oxygen compounds	Organooxygen compounds	Carbohydrates and carbohydrate conjugates	3.50283e+06	6.93383e+07	7.37558e+07	3.68884e+06	3.47643e+06	5.77091e+07	5.29416e+07	1.72416e+06	5.27693e+07	5.3104e+07	5.32021e+07
M269T60	[M+H-2H2O]+	11-oxoandrosterone	1.05602	9.0492	1.7768e-05	269.19	59.8574		C14671	Lipids and lipid-like molecules	Steroids and steroid derivatives	Androstane steroids	1.95411e+06	2.05323e+07	2.07729e+07	2.21916e+06	2.10118e+06	1.52688e+07	2.12872e+07	2.32974e+06	2.07532e+07	2.01934e+07	2.07595e+07
M196T340_3	[M+H]+	D-glucosaminic acid	8.98228	290.674	1.90724e-05	196.097	339.526		C03752	Organic acids and derivatives	Carboxylic acids and derivatives	Amino acids, peptides, and analogues	2.65298e+06	1.09882e+09	1.18844e+09	4.47179e+06	2.93046e+06	7.99593e+08	1.12449e+09	4.43294e+06	7.40747e+08	7.47872e+08	7.47955e+08
M180T360	[M+H]+	1-(3-pyridyl)-1-butanone-4-carboxylic acid	1.37096	48.516	1.92264e-05	180.066	360.069	HMDB0000992	C19569	Organic acids and derivatives	Keto acids and derivatives	Gamma-keto acids and derivatives	509257	2.58128e+07	3.13528e+07	405543	798063	2.36889e+07	2.17611e+07	402225	1.98126e+07	1.89674e+07	1.89352e+07
M343T315	[M+H]+	Pyroglu-Gly-Arg	1.15469	38.8748	1.99153e-05	343.165	314.904			Organic acids and derivatives	Carboxylic acids and derivatives	Amino acids, peptides, and analogues	511971	2.02802e+07	1.9219e+07	477859	456475	1.39749e+07	2.00632e+07	445341	1.41295e+07	1.36046e+07	1.41378e+07
M238T98	[M+H]+	Drazoxolon	1.21739	20.4335	2.00652e-05	238.02	98.2329		C18929	Benzenoids	Benzene and substituted derivatives	Phenylhydrazines	846275	1.81106e+07	2.18575e+07	948691	1.27379e+06	2.54359e+07	1.88816e+07	1.05612e+06	7.81896e+06	1.18597e+07	1.24715e+07
M239T359	[M+H]+	3,4,5-trimethoxycinnamic acid	1.61632	19.5249	2.22252e-05	239.103	359.301	HMDB0002511		Phenylpropanoids and polyketides	Cinnamic acids and derivatives	Hydroxycinnamic acids and derivatives	3.15061e+06	4.40774e+07	4.09058e+07	1.75473e+06	1.59434e+06	2.98165e+07	3.94314e+07	1.39953e+06	2.86976e+07	2.86786e+07	2.86786e+07
M223T269	[M+H]+	Isofraxidin	3.15868	0.0233737	2.31775e-05	223.039	269.335		C17480	Phenylpropanoids and polyketides	Coumarins and derivatives	Hydroxycoumarins	6.20302e+07	1.56433e+06	1.29905e+06	4.88373e+07	6.71173e+07	1.04688e+06	1.38273e+06	4.84662e+07	9.83083e+06	8.39189e+06	8.40114e+06
M306T354	[M+H]+	Imazamox	1.50365	9.41661	2.34456e-05	306.133	353.95		C18598	Organic acids and derivatives	Carboxylic acids and derivatives	Amino acids, peptides, and analogues	4.59789e+06	4.3683e+07	3.99739e+07	4.12276e+06	3.91026e+06	3.04121e+07	4.21246e+07	3.9561e+06	2.98422e+07	2.98443e+07	2.92576e+07
M143T374	[M+H]+	Ectoine	1.42474	11.7647	2.37492e-05	143.082	374.142		C06231	Organic acids and derivatives	Carboxylic acids and derivatives	Amino acids, peptides, and analogues	2.72847e+06	3.5577e+07	3.54222e+07	2.88629e+06	2.83613e+06	2.5104e+07	3.51324e+07	2.70412e+06	2.26924e+07	2.26925e+07	2.27565e+07
M198T62	[M+H]+	2-hydroxyatrazine	2.50049	0.523283	2.414e-05	198.128	61.781	HMDB0062766	C06552	Organoheterocyclic compounds	Triazines	1,3,5-triazines	4.4912e+07	2.38241e+07	2.53218e+07	4.62187e+07	4.32219e+07	1.83666e+07	2.5301e+07	4.30148e+07	3.03116e+07	3.03115e+07	3.03599e+07
M323T314	[M+H]+	Gelsemine	2.9144	29.8824	2.45248e-05	323.196	313.845		C09207				4.1768e+06	1.31514e+08	1.24045e+08	4.00135e+06	3.97945e+06	9.02604e+07	1.32466e+08	3.84794e+06	8.29377e+07	8.06839e+07	8.06989e+07
M242T62_2	[M+H]+	N-nonanoyl-l-homoserine lactone	2.41887	0.462865	2.47269e-05	242.19	62.3534			Organic acids and derivatives	Carboxylic acids and derivatives	Amino acids, peptides, and analogues	3.8541e+07	1.95652e+07	2.04917e+07	4.18968e+07	4.23098e+07	1.41717e+07	2.01703e+07	3.79883e+07	2.70138e+07	2.73208e+07	2.73203e+07
M199T350	[M+H]+	5-acetylamino-6-amino-3-methyluracil	1.07908	22.6019	2.49987e-05	199.071	350.025	HMDB0004400	C16366	Organic nitrogen compounds	Organonitrogen compounds	N-arylamides	1.0647e+06	1.78641e+07	1.78913e+07	654517	665239	1.27743e+07	1.89525e+07	601216	1.02923e+07	1.05331e+07	1.0532e+07
M111T320	[M+H-C2H8O2]+	Dimethyl adipate	1.00637	147.289	2.50344e-05	111.044	320.442	HMDB0041606	C14570	Lipids and lipid-like molecules	Fatty Acyls	Fatty acid esters	82209.1	1.49159e+07	1.39133e+07	122631	53540.8	9.97331e+06	1.46081e+07	104243	9.0143e+06	8.93845e+06	8.93875e+06
M241T350	[M+H-C5H10]+	Cannabinol	1.83676	44.919	2.61436e-05	241.118	349.887		C07580	Organoheterocyclic compounds	Benzopyrans	1-benzopyrans	747106	5.20452e+07	4.8028e+07	976781	1.46618e+06	3.46608e+07	5.00091e+07	922740	3.31559e+07	3.31456e+07	3.35695e+07
M190T371	[M+H-H2O]+	Hydrastinine	1.04118	7.53843	2.64592e-05	190.107	370.502						2.36116e+06	2.20209e+07	2.22178e+07	2.68309e+06	2.80547e+06	1.579e+07	2.14698e+07	2.96136e+06	1.56602e+07	1.55261e+07	1.55265e+07
M281T109_2	[M+H-H2O]+	Enterolactone	1.11502	0.252569	2.80904e-05	281.117	109.415	HMDB0006101	C18165	Lignans, neolignans and related compounds	Furanoid lignans	Tetrahydrofuran lignans	6.97316e+06	1.32828e+06	1.51627e+06	8.40846e+06	7.91588e+06	1.81368e+06	3.14697e+06	7.60578e+06	2.7692e+06	2.76895e+06	2.77328e+06
M303T66_4	[M+H]+	Eicosapentaenoic acid	1.43124	10.635	2.86202e-05	303.232	65.8688	HMDB0001999	C06428	Lipids and lipid-like molecules	Fatty Acyls	Fatty acids and conjugates	4.16989e+06	4.25511e+07	3.34213e+07	2.93879e+06	1.70188e+06	3.13394e+07	3.10408e+07	4.19867e+06	2.4122e+07	2.3758e+07	2.41252e+07
M229T309_3	[M+H-H2O]+	.alpha.-santonin	8.24931	1483.82	2.87856e-05	229.118	308.971		C02206	Lipids and lipid-like molecules	Prenol lipids	Terpene lactones	602818	9.92828e+08	9.04816e+08	586564	614474	6.58318e+08	9.86164e+08	583317	6.0295e+08	6.02682e+08	6.10233e+08
M124T333_2	[M+H-CH3ClN2]+	Simazine	4.02234	89.1205	2.99165e-05	124.076	333.455		C11172	Organoheterocyclic compounds	Triazines	1,3,5-triazines	51730.5	2.28672e+08	2.49239e+08	56402.8	59897	1.61741e+08	2.24438e+08	9.52772e+06	1.37775e+08	1.39236e+08	1.39232e+08
M263T65	[M+H-C2H5O2N]+	Linoleoylglycine	3.33842	0.501538	2.99433e-05	263.237	65.473			Organic acids and derivatives	Carboxylic acids and derivatives	Amino acids, peptides, and analogues	7.50427e+07	4.39875e+07	3.80664e+07	8.22892e+07	7.512e+07	3.14174e+07	4.35104e+07	8.05485e+07	5.35157e+07	5.25028e+07	5.34898e+07
M329T234	[M+H-C2H4O2]+	Corticosterone 21-acetate	7.21174	571.227	3.04741e-05	329.214	234.099		C14675	Lipids and lipid-like molecules	Steroids and steroid derivatives	Pregnane steroids	187718	5.90664e+08	8.10561e+08	351024	2.27765e+06	7.38678e+08	5.57085e+08	1.90501e+06	3.17388e+08	3.3982e+08	3.17395e+08
M223T262	[M+H]+	1-methyl-3-isobutylxanthine	1.87313	23.9492	3.06257e-05	223.108	262.373		C13708	Organoheterocyclic compounds	Imidazopyrimidines	Purines and purine derivatives	1.92425e+06	5.10849e+07	5.83908e+07	2.81308e+06	1.48665e+06	3.83083e+07	5.40195e+07	2.20233e+06	3.79936e+07	3.84048e+07	3.7994e+07
M302T233_2	[M+H]+	Trachelanthine	1.70282	5.01154	3.06599e-05	302.212	233.065	HMDB0035030	C08325				1.35452e+07	7.94522e+07	7.45823e+07	1.43702e+07	1.49149e+07	5.61465e+07	7.19467e+07	1.34653e+07	4.27484e+07	4.466e+07	4.27625e+07
M396T384	[M+H-HF+2i]+	Bixafen	1.00924	0.299143	3.1977e-05	396.035	384.335			Benzenoids	Benzene and substituted derivatives	Anilides	6.78722e+06	2.42821e+06	1.75638e+06	6.38777e+06	6.81538e+06	1.07444e+06	2.44798e+06	5.77323e+06	3.0427e+06	3.17874e+06	3.1762e+06
M315T66_3	[M+H]+	1,4a-dimethyl-9-oxo-7-propan-2-yl-3,4,10,10a-tetrahydro-2h-phenanthrene-1-carboxylic acid	2.03536	6.89583	3.24345e-05	315.196	65.8331			Lipids and lipid-like molecules	Prenol lipids	Diterpenoids	9.90044e+06	8.94254e+07	9.01202e+07	1.09352e+07	1.0206e+07	6.42213e+07	8.65008e+07	1.68522e+07	6.55937e+07	6.55731e+07	6.79905e+07
M391T57	[M+H]+	Dioctyl phthalate	1.07057	0.381331	3.24922e-05	391.284	56.7785		C14227	Benzenoids	Benzene and substituted derivatives	Benzoic acids and derivatives	6.73963e+06	3.133e+06	3.54735e+06	8.31948e+06	7.70401e+06	2.39065e+06	2.50064e+06	7.58225e+06	5.15299e+06	4.92494e+06	4.92745e+06
M339T361	[M+H]+	Bavachinin	1.25041	23.8903	3.27274e-05	339.155	360.564			Phenylpropanoids and polyketides	Flavonoids	Flavans	925469	2.66458e+07	2.30756e+07	1.05773e+06	982534	1.7226e+07	2.31676e+07	806292	1.66334e+07	1.65161e+07	1.65166e+07
M166T288	[M+H]+	Hordenine	5.37031	42.0197	3.43857e-05	166.123	287.744	HMDB0004366	C06199	Benzenoids	Benzene and substituted derivatives	Phenethylamines	9.99863e+06	4.30704e+08	4.50897e+08	9.80289e+06	9.73382e+06	2.93271e+08	4.09322e+08	8.16585e+06	2.51337e+08	2.53568e+08	2.53566e+08
M295T329	[M+H]+	Tyr-Leu	1.75413	26.8387	3.48717e-05	295.152	328.578			Organic acids and derivatives	Carboxylic acids and derivatives	Amino acids, peptides, and analogues	2.19206e+06	4.70338e+07	4.83768e+07	1.5434e+06	1.46415e+06	3.22384e+07	4.73885e+07	1.32224e+06	2.94484e+07	2.93341e+07	2.93342e+07
M293T336_2	[M+H-H2O]+	1h-pyrrole-3-propanoic acid, 5-[(1,2-dihydro-2-oxo-3h-indol-3-ylidene)methyl]-2,4-dimethyl-	1.55795	62.7383	3.60961e-05	293.15	336.255			Organoheterocyclic compounds	Indoles and derivatives	Indolines	407780	3.55779e+07	3.69985e+07	501266	688182	2.39776e+07	3.42877e+07	488290	2.19315e+07	2.20665e+07	2.19315e+07
M378T259	[M+H-H2O]+	15(s)-15-methylprostaglandin f2.alpha. ethylamide	1.77812	34.1318	3.73384e-05	378.3	258.728						345254	4.45339e+07	5.30601e+07	2.69417e+06	1.29466e+06	3.3881e+07	4.49852e+07	835887	2.83677e+07	2.84747e+07	2.85438e+07
M168T356_3	[M+H]+	Carbazole	8.79213	152.258	3.75691e-05	168.066	356.389		C08060	Organoheterocyclic compounds	Indoles and derivatives	Carbazoles	6.46325e+06	1.18349e+09	9.89278e+08	7.49122e+06	5.96143e+06	7.70432e+08	1.14893e+09	6.96049e+06	7.77094e+08	7.70927e+08	7.69689e+08
M155T340	[M+H]+	Dimefox	1.13767	14.7448	3.75809e-05	155.082	339.776		C18980	Organic acids and derivatives	Organic phosphoric acids and derivatives	Organic phosphoramides	1.05417e+06	2.1349e+07	2.27824e+07	963582	992515	1.51416e+07	2.13106e+07	2.45495e+06	1.35465e+07	1.37022e+07	1.37005e+07
M348T370_1	[M]+	Chelerythrine	1.39216	7.37647	3.77436e-05	348.144	370.047		C12227	Alkaloids and derivatives	Benzophenanthridine alkaloids	Quaternary benzophenanthridine alkaloids	5.85017e+06	3.84564e+07	4.46197e+07	4.23624e+06	3.95274e+06	3.0447e+07	3.58903e+07	6.21625e+06	3.73146e+07	3.45562e+07	3.73354e+07
M316T236_2	[M+H]+	Lycopsamine n-oxide	1.83532	8.74911	3.95186e-05	316.19	235.893						8.39079e+06	6.066e+07	6.69882e+07	8.74407e+06	3.18547e+06	4.68194e+07	6.77941e+07	7.36953e+06	4.51578e+07	5.39781e+07	5.39043e+07
M273T319	[M+H]+	Sotalol	2.24586	144.132	4.06524e-05	273.144	318.728	HMDB0014632	C07309	Benzenoids	Benzene and substituted derivatives	Sulfanilides	415385	7.35549e+07	7.28502e+07	499558	477563	4.79754e+07	7.20331e+07	455892	4.78017e+07	4.75917e+07	4.7803e+07
M307T323	[M+H-H2O]+	Citalopram	1.66053	83.5327	4.12238e-05	307.165	323.498	HMDB0005038	C07572	Benzenoids	Benzene and substituted derivatives	Phenylbutylamines	591563	3.90379e+07	4.13445e+07	561314	574049	2.66599e+07	4.03359e+07	37392.2	2.50393e+07	2.45474e+07	2.45463e+07
M166T304_1	[M+H]+	Methionine sulfoxide	1.09762	61.4341	4.26059e-05	166.032	303.917		C02989	Organic acids and derivatives	Carboxylic acids and derivatives	Amino acids, peptides, and analogues	193063	1.8155e+07	1.80302e+07	251977	389537	1.17734e+07	1.71098e+07	224581	1.05164e+07	1.04015e+07	1.05163e+07
M244T316_2	[M+Na]+	N-acetyl-d-galactosamine	6.9389	117.582	4.32074e-05	244.097	316.449	HMDB0000212	C01074	Organic oxygen compounds	Organooxygen compounds	Carbohydrates and carbohydrate conjugates	2.647e+06	7.21859e+08	6.76279e+08	7.89168e+06	3.45651e+06	4.60604e+08	6.96982e+08	7.7405e+06	4.80755e+08	4.71033e+08	4.71232e+08
M129T346_4	[M+H-H2O]+	1,8-octanediol	3.95905	0.621008	4.36566e-05	129.102	345.876		C14218	Lipids and lipid-like molecules	Fatty Acyls	Fatty alcohols	1.23034e+08	6.97895e+07	6.84512e+07	1.16768e+08	1.18081e+08	8.59406e+07	7.13663e+07	1.18033e+08	8.70723e+07	8.71989e+07	8.71986e+07
M252T62	[M+H]+	Furmecyclox	2.20916	0.559784	4.36777e-05	252.175	61.6885		C18912	Organoheterocyclic compounds	Furans	Furoic acid and derivatives	3.46725e+07	1.93191e+07	2.28152e+07	3.62284e+07	3.49953e+07	1.60175e+07	2.09421e+07	3.53974e+07	2.60112e+07	2.60155e+07	2.63264e+07
M275T107_2	[M+H-H2O]+	Picrotoxinin	1.08086	0.199907	4.51583e-05	275.07	107.354	HMDB0002322	C09529				8.0465e+06	1.68632e+06	1.43315e+06	6.82374e+06	5.83231e+06	1.0322e+06	1.58763e+06	8.00736e+06	2.73654e+06	2.7956e+06	2.7363e+06
M193T197	[M+H-H2O]+	Jasmonic acid	4.2313	98.1767	4.66543e-05	193.097	196.536	HMDB0032797	C08491	Lipids and lipid-like molecules	Fatty Acyls	Lineolic acids and derivatives	2.08839e+06	2.16016e+08	2.59737e+08	3.03609e+06	2.4388e+06	1.89984e+08	2.9285e+08	2.20062e+06	1.97668e+08	1.89003e+08	1.89024e+08
M238T62	[M+H]+	N,n-diethyl-3,4-dimethoxybenzamide	2.09255	0.550422	4.77505e-05	238.159	61.8876			Benzenoids	Benzene and substituted derivatives	Methoxybenzenes	3.11415e+07	1.72792e+07	2.00006e+07	3.2184e+07	3.12813e+07	1.36539e+07	1.8422e+07	3.13978e+07	2.21594e+07	2.21113e+07	2.21728e+07
M162T305	[M+H-H2O]+	P-acetaminobenzoic acid	1.1211	12.9686	4.79026e-05	162.055	305.469			Benzenoids	Benzene and substituted derivatives	Benzoic acids and derivatives	1.5014e+06	2.20929e+07	2.15047e+07	1.59298e+06	1.60077e+06	1.46122e+07	2.15267e+07	1.45328e+06	1.31314e+07	1.28463e+07	1.3131e+07
M208T330	[M+H-H2O]+	2-chloro-2',6'-diethylacetanilide	1.61303	8.25155	4.94015e-05	208.097	330.105	HMDB0032855	C21712	Benzenoids	Benzene and substituted derivatives	Anilides	5.79754e+06	4.98941e+07	5.35751e+07	5.85727e+06	5.62273e+06	3.53627e+07	4.98331e+07	5.58665e+06	3.46275e+07	3.53958e+07	3.54204e+07
M224T385	[M+H]+	Dioxacarb	1.00211	17.1418	5.0139e-05	224.092	385.136		C18953	Benzenoids	Benzene and substituted derivatives	Phenoxy compounds	819420	1.70733e+07	1.71085e+07	925879	869545	1.12048e+07	1.50673e+07	911854	9.61675e+06	9.61686e+06	9.72249e+06
M218T61	[M+H]+	Prolintane	3.35663	0.52613	5.08741e-05	218.191	61.4348						8.3484e+07	4.50626e+07	4.66745e+07	8.09354e+07	8.0124e+07	3.22343e+07	4.44706e+07	7.56095e+07	5.78669e+07	5.94271e+07	5.94235e+07
M162T360	[M+H]+	Carnitine	1.94504	25.3933	5.23624e-05	162.113	360.195		C00487	Organic nitrogen compounds	Organonitrogen compounds	Quaternary ammonium salts	2.06785e+06	6.47038e+07	5.66272e+07	2.13548e+06	2.13482e+06	4.01738e+07	5.56888e+07	2.21503e+06	3.74664e+07	3.72498e+07	3.72469e+07
M144T347_2	[M+H]+	Stachydrine	2.73712	25.5427	5.27395e-05	144.102	347.306	HMDB0004827	C10172	Organic acids and derivatives	Carboxylic acids and derivatives	Amino acids, peptides, and analogues	3.7e+06	1.19832e+08	1.15276e+08	4.84017e+06	3.95206e+06	7.70265e+07	1.17144e+08	4.31408e+06	6.98959e+07	6.98976e+07	7.03552e+07
M283T355_1	[M+H]+	S,s'-1,3-phenylenebis(1,2-ethanediyl)bisisothiourea	1.10428	8.76895	5.4067e-05	283.129	355.293		C05999				3.43218e+06	2.50372e+07	2.18111e+07	125114	3.58987e+06	1.78154e+07	2.56533e+07	3.15247e+06	1.77151e+07	1.76584e+07	1.77152e+07
M177T89	[M+H]+	L-canavanine	1.28537	9.06159	5.43682e-05	177.102	89.0558	HMDB0002706	C00308	Organic acids and derivatives	Carboxylic acids and derivatives	Amino acids, peptides, and analogues	2.07008e+06	2.61187e+07	3.61428e+07	3.84835e+06	3.70099e+06	2.48077e+07	3.00257e+07	3.30269e+06	2.77247e+07	3.03241e+07	2.82975e+07
M307T307	[M+H]+	O-desmethylmycophenolic acid	1.27764	43.7687	5.49877e-05	307.096	306.945			Benzenoids	Benzene and substituted derivatives	Benzoic acids and derivatives	460139	2.51064e+07	2.35008e+07	548244	521724	1.60558e+07	2.52408e+07	523956	1.62822e+07	1.52344e+07	1.62912e+07
M146T385	[M+H]+	G-guanidinobutyrate	1.27998	7.6615	5.50913e-05	146.092	384.524	HMDB0003464	C01035	Organic acids and derivatives	Carboxylic acids and derivatives	Amino acids, peptides, and analogues	3.77709e+06	3.24296e+07	3.59529e+07	4.09738e+06	5.11198e+06	2.35222e+07	3.12526e+07	3.08838e+06	2.39595e+07	2.41238e+07	2.41227e+07
M152T349	[M]+	Acenapthylene	2.2541	6.84724	5.72371e-05	152.071	349.479	HMDB0001944	C06946				1.92588e+07	1.12921e+08	1.09944e+08	2.01554e+07	1.04057e+07	7.76741e+07	1.09012e+08	9.99262e+06	7.79097e+07	7.79095e+07	7.78619e+07
M225T364	[M+H-H2O]+	Lapachol	1.80646	33.7125	5.76821e-05	225.087	364.002		C10366	Lipids and lipid-like molecules	Prenol lipids	Quinone and hydroquinone lipids	993168	5.34716e+07	4.37145e+07	1.44311e+06	1.56172e+06	3.42016e+07	5.20822e+07	1.4442e+06	3.15343e+07	3.19294e+07	3.19346e+07
M164T315	[M+H]+	4-oxo-4-(3-pyridyl)butanal	1.00653	20.145	5.83268e-05	164.071	315.119	HMDB0062406	C19567	Organic oxygen compounds	Organooxygen compounds	Carbonyl compounds	641456	1.67815e+07	1.61095e+07	769658	813450	1.06904e+07	1.61056e+07	738310	1.12268e+07	1.19261e+07	1.12245e+07
M308T372_1	[M+H-H2O]+	N-glycolylneuraminic acid	2.15637	16.2929	6.12786e-05	308.113	372.071	HMDB0000833	C03410	Organic oxygen compounds	Organooxygen compounds	Carbohydrates and carbohydrate conjugates	3.81582e+06	7.07877e+07	9.02496e+07	4.62179e+06	5.40187e+06	6.06135e+07	6.29145e+07	3.6261e+06	4.39249e+07	4.38196e+07	4.62226e+07
M192T324	[M+H-C10H12O2]+	Rotundine	1.33551	4.15136	6.12966e-05	192.102	323.604		C02890				1.19518e+07	4.40519e+07	4.79322e+07	1.22963e+07	1.20596e+07	6.03257e+07	4.48591e+07	1.11874e+07	3.92635e+07	3.90412e+07	3.92653e+07
M293T193	[M+H-H2O]+	9-hydroperoxy-10e,12z,15z-octadecatrienoic acid	2.27934	75.4513	6.19945e-05	293.211	193.077			Lipids and lipid-like molecules	Fatty Acyls	Lineolic acids and derivatives	839387	8.20304e+07	7.57824e+07	1.03543e+06	973097	4.99277e+07	7.15441e+07	853604	2.50026e+07	2.52549e+07	2.50006e+07
M209T255	[M+H-H2O]+	Genipin	4.58651	125.158	6.27294e-05	209.092	254.743	HMDB0035830	C09780	Lipids and lipid-like molecules	Prenol lipids	Monoterpenoids	2.09413e+06	2.86582e+08	3.35765e+08	2.48124e+06	2.30316e+06	2.01523e+08	2.91954e+08	2.03677e+06	1.97309e+08	1.96067e+08	1.97342e+08
M241T271	[M+H]+	2-hydroxyphenanzine-1-carboxylic acid	3.12481	0.0615493	6.35017e-05	241.049	270.569			Organoheterocyclic compounds	Diazanaphthalenes	Benzodiazines	5.08125e+07	3.32494e+06	3.80563e+06	5.128e+07	5.21679e+07	2.9421e+06	3.91822e+06	7.30515e+07	1.18126e+07	1.30689e+07	1.22476e+07
M208T106	[M+H]+	Dichlormid	1.98955	120.7	6.4117e-05	208.01	106.43		C18782	Organic acids and derivatives	Carboxylic acids and derivatives	Carboxylic acid derivatives	435760	4.9711e+07	6.86092e+07	446856	372218	4.55461e+07	4.7405e+07	495544	4.08413e+07	4.13939e+07	4.13796e+07
M278T358	[M+H-C5H6S]+	Tiagabine	1.99103	14.2161	6.64761e-05	278.102	357.532	HMDB0015042	C07503	Organoheterocyclic compounds	Piperidines	Piperidinecarboxylic acids and derivatives	6.86925e+06	7.08769e+07	6.46885e+07	3.33252e+06	3.44421e+06	4.50378e+07	6.82789e+07	3.86106e+06	4.22889e+07	4.2312e+07	4.03731e+07
M150T331	[M+H]+	3-methyladenine	2.51824	202.206	6.70086e-05	150.091	331.315	HMDB0011600	C00913	Organoheterocyclic compounds	Imidazopyrimidines	Purines and purine derivatives	395939	9.3097e+07	9.32519e+07	592995	251145	5.80623e+07	8.96623e+07	412068	5.00688e+07	5.02709e+07	5.01813e+07
M317T235_1	[M+H-2H2O]+	Lipoxin a4	2.47469	25.281	7.10088e-05	317.211	235.01	HMDB0004385	C06314	Lipids and lipid-like molecules	Fatty Acyls	Eicosanoids	1.29692e+06	1.06668e+08	8.51694e+07	4.17324e+06	4.5655e+06	6.56638e+07	9.63139e+07	3.95965e+06	5.63317e+07	5.52312e+07	5.52052e+07
M195T113	[M+H]+	Tetraethylene glycol	1.1653	1.95698	7.14298e-05	195.123	113.439	HMDB0094708		Organic oxygen compounds	Organooxygen compounds	Ethers	7.02839e+07	1.19671e+08	1.40181e+08	6.50108e+07	6.06335e+07	1.26093e+08	1.12982e+08	5.90187e+07	9.12366e+07	8.98215e+07	8.98147e+07
M307T327	[M+Na]+	Biochanin a	1.74494	14.3139	7.34888e-05	307.058	327.002	HMDB0002338	C00814	Phenylpropanoids and polyketides	Isoflavonoids	O-methylated isoflavonoids	4.33102e+06	5.1218e+07	5.47465e+07	1.96102e+06	2.22693e+06	3.43013e+07	5.08176e+07	4.83053e+06	2.79294e+07	2.87881e+07	2.87957e+07
M233T105	[M+H-C6H6O]+	Triphenyl phosphate	2.90329	78.3967	7.43412e-05	233.059	105.411		C14235	Organic acids and derivatives	Organic phosphoric acids and derivatives	Phosphate esters	1.75123e+06	1.28174e+08	1.21268e+08	1.324e+06	1.25055e+06	7.85315e+07	1.25411e+08	1.45743e+06	1.17465e+08	1.17503e+08	1.19159e+08
M76T374	[M+H]+	Trimethylamine n-oxide	1.11331	0.450347	7.57975e-05	76.0764	374.142	HMDB0000925	C01104	Organic nitrogen compounds	Organonitrogen compounds	Aminoxides	8.55126e+06	3.71113e+06	4.1585e+06	8.53962e+06	8.83144e+06	2.6311e+06	4.71804e+06	7.87113e+06	5.63344e+06	5.66441e+06	5.66721e+06
M256T66_4	[M+H-C18H34O2]+	N-palmitoyl-d-sphingosine	4.18329	0.490053	7.63082e-05	256.264	65.5109	HMDB0004949		Lipids and lipid-like molecules	Sphingolipids	Ceramides	1.14554e+08	6.95569e+07	5.67077e+07	1.21758e+08	1.20004e+08	4.69214e+07	6.69318e+07	1.33668e+08	8.0558e+07	8.05212e+07	8.10942e+07
M264T268	[M+H]+	Ticlopidine	2.53576	0.169273	7.68984e-05	264.065	267.521	HMDB0014353	C07140				4.92536e+07	6.97851e+06	6.79208e+06	3.67561e+07	3.58428e+07	5.27766e+06	7.4692e+06	3.48027e+07	1.08213e+07	1.07177e+07	1.07172e+07
M153T86	[M+H]+	3-phenoxy-1-propanol	1.38026	18.5065	7.70378e-05	153.102	85.9445						1.91785e+06	3.02396e+07	3.25735e+07	1.44688e+06	1.4559e+06	2.00815e+07	3.07812e+07	1.32184e+06	2.04669e+07	2.05542e+07	2.06095e+07
M152T302_1	[M+H]+	2-butoxypyridine	2.60152	24.2425	7.88957e-05	152.107	302.482			Organic oxygen compounds	Organooxygen compounds	Ethers	1.07202e+06	1.07158e+08	1.12313e+08	1.69546e+06	6.32522e+06	6.91949e+07	1.04287e+08	7.11659e+06	6.23901e+07	6.23892e+07	6.27831e+07
M159T382	[M+H-NH3]+	L-citrulline	1.1234	0.499735	7.91452e-05	159.077	382.398	HMDB0000904	C00327	Organic acids and derivatives	Carboxylic acids and derivatives	Amino acids, peptides, and analogues	8.74172e+06	4.95657e+06	3.38944e+06	8.74326e+06	9.734e+06	4.45594e+06	5.01465e+06	8.43309e+06	5.98037e+06	6.10347e+06	6.10423e+06
M338T64	[M+H]+	Erucamide	5.70814	0.318279	8.18806e-05	338.342	63.7157			Lipids and lipid-like molecules	Fatty Acyls	Fatty amides	1.86637e+08	7.20504e+07	5.30228e+07	1.9496e+08	2.17626e+08	5.52117e+07	8.81425e+07	2.44149e+08	1.06087e+08	1.03681e+08	1.04482e+08
M158T335	[M+H]+	Hyocholic acid	5.39566	107.791	8.21727e-05	158.154	335.156			Lipids and lipid-like molecules	Steroids and steroid derivatives	Bile acids, alcohols and derivatives	4.21699e+06	4.11896e+08	4.65432e+08	3.67783e+06	2.91027e+06	2.72707e+08	4.00465e+08	3.57917e+06	2.36254e+08	2.3985e+08	2.39942e+08
M258T393_1	[M+H]+	Glycerophosphocholine	5.67713	55.8444	8.21828e-05	258.11	393.132	HMDB0000086	C00670	Lipids and lipid-like molecules	Glycerophospholipids	Glycerophosphocholines	6.7798e+06	4.6438e+08	5.01222e+08	7.88268e+06	1.04061e+07	3.03084e+08	4.85738e+08	6.3477e+06	2.60012e+08	2.60238e+08	2.64433e+08
M230T63	[M+H]+	Icaridin	3.27824	0.581956	8.54678e-05	230.191	62.7827			Organoheterocyclic compounds	Piperidines	Piperidinecarboxylic acids and derivatives	7.81635e+07	4.95763e+07	5.17165e+07	8.18224e+07	7.80938e+07	3.65544e+07	4.53871e+07	7.67797e+07	5.86899e+07	5.86912e+07	5.89426e+07
M83T181	[M+H]+	4-methyl-1h-pyrazole	1.73001	6.06464	8.54842e-05	83.0611	180.717	HMDB0015344	C07837	Organoheterocyclic compounds	Azoles	Pyrazoles	1.35991e+07	8.27584e+07	6.68431e+07	6.10665e+06	1.01685e+07	5.78889e+07	5.95641e+07	1.41604e+07	3.9092e+07	3.90045e+07	3.53795e+07
M269T258	[M+H]+	3-hydroxybenzo(a)pyrene	2.09499	0.24726	8.64482e-05	269.081	257.931		C14461	Benzenoids	Pyrenes	Benzopyrenes	2.94217e+07	8.37889e+06	7.22673e+06	3.14652e+07	2.45453e+07	3.36174e+06	8.01957e+06	2.37116e+07	1.01966e+07	9.83083e+06	9.8116e+06
M252T352	[M+H]+	Muramic acid	1.95694	9.58076	8.67882e-05	252.123	351.965		C06470	Organic oxygen compounds	Organooxygen compounds	Carbohydrates and carbohydrate conjugates	6.74207e+06	7.38991e+07	7.04427e+07	7.00925e+06	7.31491e+06	4.72384e+07	7.32166e+07	6.57216e+06	5.07042e+07	4.98072e+07	4.98099e+07
M270T61_2	[M+H]+	N-undecanoyl-l-homoserine lactone	2.33629	0.539231	8.81038e-05	270.222	61.2837			Organic acids and derivatives	Carboxylic acids and derivatives	Amino acids, peptides, and analogues	3.88994e+07	2.25612e+07	2.31904e+07	4.17501e+07	3.88302e+07	1.61618e+07	2.23306e+07	3.67502e+07	2.87217e+07	2.87218e+07	2.89392e+07
M94T67_2	[M+H]+	Aniline	1.98198	0.133142	9.64368e-05	94.0657	66.6015	HMDB0003012	C00292	Benzenoids	Benzene and substituted derivatives	Aniline and substituted anilines	2.15644e+07	2.45183e+06	4.32534e+06	2.30936e+07	2.97607e+07	2.40227e+06	3.35564e+06	1.97297e+07	9.18327e+06	9.18327e+06	9.24422e+06
M341T66_1	[M+H-H2O]+	Matairesinol	1.45869	14.2858	9.67405e-05	341.138	66.3461	HMDB0035698	C10682	Lignans, neolignans and related compounds	Furanoid lignans	Tetrahydrofuran lignans	2.86958e+06	3.57143e+07	3.59614e+07	2.14563e+06	2.17352e+06	2.33143e+07	3.8309e+07	2.14216e+06	2.74352e+07	2.67878e+07	2.74275e+07
M287T348	[M+H]+	Pifithrin-.alpha.	1.01166	13.6882	0.000100626	287.124	347.882			Organic oxygen compounds	Organooxygen compounds	Carbonyl compounds	935028	1.58361e+07	2.0726e+07	914705	1.65234e+06	1.27755e+07	1.56178e+07	1.24331e+06	9.21269e+06	9.02084e+06	9.21231e+06
M275T354	[M+H-CH4]+	Trimethoprim	11.7338	2288.99	0.000103182	275.124	353.523	HMDB0014583	C01965	Benzenoids	Phenol ethers	Anisoles	668222	2.08845e+09	1.93933e+09	1.01019e+06	360367	1.21109e+09	1.96523e+09	1.1085e+06	1.23325e+09	1.23265e+09	1.35276e+09
M271T106	[M+H-C5H10O5]+	Rhaponticin	1.1965	11.0992	0.000104388	271.096	105.825		C10288	Phenylpropanoids and polyketides	Stilbenes	Stilbene glycosides	2.05037e+06	3.11657e+07	2.26072e+07	2.18155e+06	2.14308e+06	2.04932e+07	2.17855e+07	2.27892e+06	2.05863e+07	2.08283e+07	2.09058e+07
M240T107	[M+H-C3H6]+	Propetamphos	2.54504	0.0918954	0.000115808	240.066	107.394		C18669	Lipids and lipid-like molecules	Fatty Acyls	Fatty acid esters	3.13044e+07	3.60015e+06	3.93674e+06	3.43492e+07	3.85113e+07	2.83684e+06	3.72787e+06	4.92878e+07	8.78372e+06	8.78375e+06	8.84327e+06
M251T360	[M+H]+	Methaqualone	1.9662	28.1534	0.000116489	251.103	359.977	HMDB0240285	C07560	Organoheterocyclic compounds	Diazanaphthalenes	Benzodiazines	1.35959e+06	6.82471e+07	5.36435e+07	2.22635e+06	2.05126e+06	3.96773e+07	6.02409e+07	2.24137e+06	2.93332e+07	3.17051e+07	3.17982e+07
M246T112_2	[M+H]+	Pinacidil	1.22667	0.410212	0.00011669	246.185	112.173						9.26749e+06	4.33669e+06	4.80984e+06	1.15583e+07	1.02291e+07	2.92361e+06	4.51703e+06	9.38072e+06	6.54155e+06	7.02793e+06	7.00883e+06
M282T65_3	[M+H]+	Oleamide	18.1298	0.475568	0.000117788	282.279	65.0425	HMDB0002117	C19670	Lipids and lipid-like molecules	Fatty Acyls	Fatty amides	2.01786e+09	1.2487e+09	9.92171e+08	2.262e+09	2.38313e+09	8.94331e+08	1.22649e+09	2.50857e+09	1.53427e+09	1.50269e+09	1.53363e+09
M267T334	[M+H]+	4'-methoxy-6-methylflavone	1.08763	30.2553	0.000118829	267.095	333.635			Phenylpropanoids and polyketides	Flavonoids	O-methylated flavonoids	761372	1.33777e+07	1.56376e+07	479075	155272	2.11249e+07	1.40619e+07	726295	2.24786e+07	2.12682e+07	2.12442e+07
M174T88	[M+H]+	Pyroquilon	3.75138	0.223392	0.000121865	174.092	88.4727	HMDB0037113	C18487	Organoheterocyclic compounds	Quinolines and derivatives	Quinolones and derivatives	8.84318e+07	2.15067e+07	1.91333e+07	7.66843e+07	7.7781e+07	1.5619e+07	2.25071e+07	1.09694e+08	3.23674e+07	3.66304e+07	3.23479e+07
M208T64	[M+H-H2O]+	Terbutaline	2.17209	0.628655	0.00012223	208.112	64.1591	HMDB0015009	C07129	Benzenoids	Phenols	Benzenediols	3.59848e+07	2.31581e+07	2.45266e+07	3.64736e+07	3.49447e+07	1.80854e+07	2.35513e+07	3.468e+07	2.33047e+07	2.23664e+07	2.33254e+07
M174T273	[M+H]+	4-quinolinecarboxylate	1.84161	0.421631	0.00012246	174.055	272.694		C08043	Organoheterocyclic compounds	Quinolines and derivatives	Quinoline carboxylic acids	2.0393e+07	1.08088e+07	1.00855e+07	2.66563e+07	2.25798e+07	7.45466e+06	1.04562e+07	2.24067e+07	1.20368e+07	1.19567e+07	1.19712e+07
M83T330	[M+H-H2O]+	2-hexen-1-ol, (z)-	1.49382	0.393738	0.00012345	83.0862	330.409			Lipids and lipid-like molecules	Fatty Acyls	Fatty alcohols	1.47709e+07	6.5768e+06	6.10715e+06	1.40345e+07	1.50679e+07	2.97209e+06	7.56003e+06	1.50899e+07	1.43933e+07	1.44788e+07	1.95177e+07
M124T111	[M+H-H2O]+	Arecaidine	2.42026	5.68201	0.000126396	124.076	110.926	HMDB0030352	C10128				1.99594e+07	1.55802e+08	1.23063e+08	2.11796e+07	3.45378e+07	1.07439e+08	1.5737e+08	2.00064e+07	9.33697e+07	9.45537e+07	9.45463e+07
M299T267_3	[M+H]+	Norethindrone	5.05877	122.916	0.000133815	299.2	266.959	HMDB0014855	C05028	Lipids and lipid-like molecules	Steroids and steroid derivatives	Estrane steroids	2.83038e+06	4.23356e+08	2.56928e+08	2.9299e+06	2.84891e+06	2.98669e+08	3.97499e+08	2.58915e+06	2.34938e+08	2.48082e+08	2.47635e+08
M394T270	[M+H-H2O]+	Cyclopamine	1.07562	194.349	0.000134587	394.295	270.032		C10798	Lipids and lipid-like molecules	Steroids and steroid derivatives	Steroidal alkaloids	144580	1.81654e+07	1.61416e+07	26212.6	94359.7	1.01819e+07	1.6909e+07	50763.6	1.05164e+07	1.03482e+07	1.03448e+07
M311T233_3	[M+H-2H2O]+	Corticosterone	2.0817	47.436	0.000135019	311.204	232.639	HMDB0001547	C02140	Lipids and lipid-like molecules	Steroids and steroid derivatives	Hydroxysteroids	1.97632e+06	6.73603e+07	6.7985e+07	294681	2.44309e+06	3.95767e+07	6.37021e+07	316352	3.03918e+07	3.19812e+07	3.19639e+07
M100T328	[M+H]+	2-piperidone	4.65917	0.0466417	0.000138718	100.076	327.758	HMDB0011749	C10482	Organoheterocyclic compounds	Piperidines	Piperidinones	1.47977e+08	5.59316e+06	7.53277e+06	9.77357e+07	1.53197e+08	4.92221e+06	5.55728e+06	1.07193e+08	4.21152e+06	4.13096e+06	4.21177e+06
M210T257_2	[M+H-NH3]+	Porphobilinogen	1.69439	12.2143	0.000143761	210.076	256.761	HMDB0000245	C00931	Organic nitrogen compounds	Organonitrogen compounds	Amines	4.02409e+06	4.5479e+07	5.94275e+07	3.85102e+06	3.44505e+06	3.48508e+07	4.70031e+07	3.97011e+06	3.59757e+07	3.60938e+07	3.77083e+07
M376T258	[M+H]+	N-arachidonoyl-l-alanine	1.36474	30.1754	0.000146334	376.284	258.221			Organic acids and derivatives	Carboxylic acids and derivatives	Amino acids, peptides, and analogues	690704	2.64291e+07	3.40621e+07	1.09257e+06	727867	1.93082e+07	2.61139e+07	998784	1.63057e+07	1.64863e+07	1.64864e+07
M215T297	[M+H]+	4-nitrodiphenylamine	2.91695	121.842	0.000150088	215.103	296.834			Benzenoids	Benzene and substituted derivatives	Nitrobenzenes	917032	1.22961e+08	1.32909e+08	904168	941977	7.40711e+07	1.23864e+08	961364	6.24007e+07	6.34201e+07	6.34504e+07
M162T382	[M+H]+	L-carnitine	1.14305	8.27434	0.000154826	162.113	381.994	HMDB0062496	C00318	Organic nitrogen compounds	Organonitrogen compounds	Quaternary ammonium salts	2.14115e+06	2.56925e+07	2.79121e+07	5.02128e+06	2.59427e+06	1.70528e+07	2.61378e+07	1.94154e+06	1.61322e+07	1.63283e+07	1.63284e+07
M331T232	[M+Na]+	3-cyclopentene-1-octanoic acid, 2-(3-hydroxy-1-penten-1-yl)-5-oxo-	1.79211	13.5971	0.000158747	331.19	232.338			Lipids and lipid-like molecules	Fatty Acyls	Eicosanoids	3.32962e+06	5.69502e+07	5.63893e+07	2.07669e+06	3.86128e+06	3.44771e+07	5.7639e+07	5.84269e+06	3.6144e+07	3.61824e+07	3.98885e+07
M137T66_1	[M+H-H2O]+	4-hydroxy-3-methoxybenzyl alcohol	2.11783	11.1038	0.000160351	137.06	66.309	HMDB0032012	C06317	Benzenoids	Phenols	Methoxyphenols	6.39479e+06	8.03029e+07	8.44865e+07	8.03896e+06	6.29475e+06	5.02475e+07	8.25525e+07	6.07224e+06	6.64622e+07	6.64577e+07	6.72595e+07
M142T124	[M+H]+	Methamidophos	1.51704	204.657	0.000168747	142.032	124.069	HMDB0031803	C18667	Organophosphorus compounds	Organothiophosphorus compounds	Phosphoramidothioic-acid-O,S-diesters	234092	2.59521e+07	3.40506e+07	130059	126931	3.76412e+07	2.1992e+07	93485.3	2.22946e+07	2.43482e+07	2.22929e+07
M317T266_3	[M+H]+	Cafestol	1.00201	12.9075	0.00016902	317.211	266.228	HMDB0035710	C09066				410102	1.44882e+07	1.24477e+07	2.85998e+06	1.02756e+06	1.74367e+07	2.0306e+07	713299	1.53384e+07	1.57296e+07	1.56421e+07
M108T348	[M+H]+	N-methylaniline	1.0342	14.5108	0.000172396	108.081	348.315		C02299	Organic nitrogen compounds	Organonitrogen compounds	Amines	1.15662e+06	1.83427e+07	1.93131e+07	1.18107e+06	1.14819e+06	1.10958e+07	1.8017e+07	1.11545e+06	9.91269e+06	1.00239e+07	9.91586e+06
M284T60_3	[M+H-H2O]+	Trihexyphenidyl	2.09135	0.511589	0.000172755	284.236	60.4648	HMDB0014520	C07171	Organic nitrogen compounds	Organonitrogen compounds	Amines	2.90106e+07	1.60302e+07	1.75957e+07	3.40756e+07	3.13373e+07	1.17852e+07	1.78293e+07	2.91922e+07	2.23459e+07	2.23459e+07	2.2704e+07
M249T317_1	[M+H-C7H6O3]+	Simplexolin	1.02752	15.8531	0.000176892	249.054	317.026						967527	1.74684e+07	1.94099e+07	1.08834e+06	1.00496e+06	1.08702e+07	1.70993e+07	1.02972e+06	9.97489e+06	9.899e+06	9.94175e+06
M224T66_1	[M+H]+	Mepanipyrim	1.70392	0.633773	0.000182499	224.107	66.0361		C10919	Benzenoids	Benzene and substituted derivatives	Aniline and substituted anilines	2.25551e+07	1.36342e+07	1.5247e+07	2.22438e+07	2.05965e+07	1.16448e+07	1.52995e+07	2.26889e+07	1.65262e+07	1.64276e+07	1.65252e+07
M123T133	[M+H]+	Niacinamide	2.03033	14.9787	0.000188891	123.056	133.181	HMDB0001406	C00153	Organoheterocyclic compounds	Pyridines and derivatives	Pyridinecarboxylic acids and derivatives	3.32631e+06	4.79422e+07	5.44575e+07	3.55556e+06	3.62246e+06	7.9772e+07	5.81156e+07	5.53756e+06	5.42343e+07	5.21628e+07	5.68316e+07
M277T315	[M+H]+	Clenbuterol	1.87923	103.065	0.000191297	277.085	315.016	HMDB0015477		Benzenoids	Benzene and substituted derivatives	Halobenzenes	443562	5.63037e+07	5.43886e+07	477979	454011	3.08244e+07	4.78469e+07	461775	2.58645e+07	2.60814e+07	2.60764e+07
M324T373	[M+H]+	Tazarotenic acid	1.2723	16.021	0.000191428	324.108	372.658	HMDB0060619	C21518				781514	1.98216e+07	2.99908e+07	1.28192e+06	1.99518e+06	2.06837e+07	3.0627e+07	2.25329e+06	1.93179e+07	2.05281e+07	1.92832e+07
M316T260	[M+H]+	Flusilazole	1.82937	0.255703	0.000212136	316.097	259.513	HMDB0039815	C18733	Benzenoids	Benzene and substituted derivatives	Halobenzenes	2.34547e+07	7.73324e+06	2.95365e+06	1.63387e+07	2.29311e+07	6.80469e+06	4.25763e+06	2.23322e+07	1.23212e+07	9.30543e+06	9.87982e+06
M296T370	[M+H]+	Indican	1.73482	13.0454	0.000213272	296.113	369.876	HMDB0061755	C08481	Organic oxygen compounds	Organooxygen compounds	Carbohydrates and carbohydrate conjugates	3.26387e+06	5.42721e+07	6.00839e+07	4.91142e+06	3.39641e+06	3.47905e+07	4.38725e+07	3.22427e+06	4.03429e+07	4.23724e+07	4.0233e+07
M181T115	[M+H]+	Theobromine	1.2887	17.5587	0.000222146	181.086	115.422	HMDB0002825	C07480	Organoheterocyclic compounds	Imidazopyrimidines	Purines and purine derivatives	178550	2.81386e+07	2.78452e+07	2.95343e+06	178795	1.67991e+07	2.97951e+07	2.53121e+06	7.79978e+06	1.71657e+07	1.73384e+07
M291T264_1	[M+Na]+	3-deoxy-d-glycero-d-galacto-2-nonulosonic acid	2.50028	0.178844	0.000261265	291.065	263.887			Organic oxygen compounds	Organooxygen compounds	Carbohydrates and carbohydrate conjugates	4.73105e+07	1.12759e+07	622759	3.5073e+07	3.24378e+07	4.82797e+06	1.06765e+07	3.84024e+07	9.57094e+06	9.57161e+06	9.86383e+06
M323T348_1	[M+H]+	Dinitramine	2.69412	103.732	0.000272803	323.091	348.109		C18785	Benzenoids	Benzene and substituted derivatives	Aniline and substituted anilines	754615	9.0875e+07	8.55602e+07	1.13515e+06	830295	8.23708e+07	1.37527e+08	1.10069e+06	3.98513e+07	3.91696e+07	3.98504e+07
M152T72	[M+H-C6H7F3N2OS]+	Flufenacet	1.16764	4.67795	0.000279522	152.071	71.8712		C18731	Benzenoids	Benzene and substituted derivatives	Anilides	626923	4.77365e+07	4.56069e+07	1.31377e+07	1.15675e+07	3.39327e+07	4.96089e+07	1.24804e+07	3.33344e+07	3.28095e+07	3.2808e+07
M264T223	[M+H]+	Gemcitabine	1.24514	0.12925	0.000281874	264.066	222.684	HMDB0014584	C07650	Nucleosides, nucleotides, and analogues	Pyrimidine nucleosides	Pyrimidine 2'-deoxyribonucleosides	6.78606e+06	1.13611e+06	951050	8.50345e+06	1.10352e+07	1.42845e+06	1.35134e+06	1.13306e+07	5.52849e+06	4.5051e+06	4.52284e+06
M263T224	(M+H)+	Nname,Cinoxacin	1.03337	5.0318	0.00029007	263.07	223.87						6.10549e+06	3.21895e+07	2.87236e+07	2.81603e+06	7.3265e+06	2.058e+07	3.35049e+07	6.60621e+06	1.89491e+07	1.91683e+07	1.89422e+07
M343T274	[M]+	Lauramidopropylbetaine	1.24297	0.454871	0.000296045	343.295	273.539			Organic acids and derivatives	Carboxylic acids and derivatives	Amino acids, peptides, and analogues	1.08468e+07	6.35307e+06	4.7743e+06	9.9391e+06	1.12578e+07	2.92944e+06	5.16219e+06	1.02077e+07	6.39126e+06	6.39214e+06	6.32449e+06
M178T305_1	[M+H]+	4-benzofuranethanamine, 2,3-dihydro-.alpha.-methyl-	1.64612	0.705159	0.000300159	178.123	304.983						2.06439e+07	1.482e+07	1.38473e+07	2.21085e+07	2.22192e+07	1.7466e+07	1.48596e+07	2.15238e+07	1.6721e+07	1.66514e+07	1.67209e+07
M263T185	[M+H]+	.alpha.-L-Glu-L-Asp	1.09132	26.3138	0.000314961	263.07	184.962	HMDB0028815		Organic acids and derivatives	Peptidomimetics	Hybrid peptides	518745	1.98318e+07	1.98522e+07	672632	723689	1.05457e+07	1.85753e+07	699720	7.0772e+06	7.75265e+06	7.00413e+06
M167T267	[M+H]+	2'-hydroxy-4'-methoxyacetophenone	1.80885	33.3031	0.000330092	167.082	266.912		C10712	Organic oxygen compounds	Organooxygen compounds	Carbonyl compounds	1.9376e+06	3.89605e+07	6.57214e+07	999887	593018	4.24839e+07	4.14696e+07	2.1337e+06	2.63447e+07	2.68498e+07	2.68483e+07
M195T183	[M+H]+	2-hydroxy-3-isopropyl-6-methylbenzoic acid	2.84546	9.80819	0.000335507	195.113	182.684			Lipids and lipid-like molecules	Prenol lipids	Monoterpenoids	1.44402e+07	1.56717e+08	1.59691e+08	1.47727e+07	1.44644e+07	8.85358e+07	1.55643e+08	1.34778e+07	7.24881e+07	8.04871e+07	7.25332e+07
M285T82	[M+H-H2O]+	Hematoxylin	1.01815	15.2633	0.000338427	285.054	81.9052		C09931	Organoheterocyclic compounds	Benzopyrans	1-benzopyrans	1.04192e+06	2.25242e+07	1.28475e+07	1.41422e+06	991551	1.46809e+07	1.58718e+07	871464	8.61551e+06	7.93073e+06	7.95166e+06
M221T90	[M+H-H2O]+	Benzyl cinnamate	1.20574	4.47719	0.000339896	221.092	90.1317			Phenylpropanoids and polyketides	Cinnamic acids and derivatives	Cinnamic acid esters	1.42901e+07	3.95064e+07	4.52005e+07	1.39905e+07	1.39745e+07	5.72423e+07	4.83557e+07	250359	5.34892e+07	5.40847e+07	5.40922e+07
M238T254	[M+H]+	Ketamine	4.08404	0.35493	0.000355407	238.086	253.883	HMDB0015352	C07525	Benzenoids	Benzene and substituted derivatives	Halobenzenes	1.07203e+08	3.20027e+07	3.56135e+07	1.03609e+08	1.03378e+08	2.41502e+07	6.34543e+07	1.23138e+08	6.17554e+07	6.33118e+07	6.33113e+07
M250T357	[M+H]+	Lys-Cys	3.61065	20.9319	0.00035706	250.107	357.212			Organic acids and derivatives	Carboxylic acids and derivatives	Amino acids, peptides, and analogues	7.48646e+06	2.41104e+08	1.91338e+08	1.06798e+07	1.02733e+07	1.2462e+08	2.24341e+08	8.89109e+06	9.30539e+07	9.70097e+07	9.77678e+07
M288T375_1	[M+H]+	Alizarin yellow gg	1.22841	0.507233	0.000385731	288.05	374.675						1.27105e+07	5.53423e+06	6.2075e+06	9.5006e+06	1.10007e+07	4.76727e+06	5.51051e+06	1.01992e+07	6.04131e+06	6.10909e+06	6.11058e+06
M319T346	[M+H]+	Lecanoric acid	1.22637	0.0558103	0.000396345	319.06	345.733		C02868				6.76479e+06	717569	561708	1.09236e+07	6.99843e+06	394020	321606	1.10575e+07	3.91778e+06	3.84062e+06	3.84011e+06
M301T472	[M+H-H2O]+	Zearalenone	1.15405	5.16506	0.000412015	301.141	472.329		C09981	Phenylpropanoids and polyketides	Macrolides and analogues	Zearalenones	5.83565e+06	3.59452e+07	2.23929e+07	6.66346e+06	6.46573e+06	3.24337e+07	3.98317e+07	6.32114e+06	2.88007e+07	2.86487e+07	2.91868e+07
M247T104	[M+Na]+	3,5-dimethoxy-4-hydroxycinnamic acid	1.99446	273.094	0.000413735	247.075	104.491	HMDB0032616	C00482	Phenylpropanoids and polyketides	Cinnamic acids and derivatives	Hydroxycinnamic acids and derivatives	226265	7.37429e+07	5.62139e+07	85299	310986	3.90583e+07	4.53445e+07	162379	3.72097e+07	4.00179e+07	3.76985e+07
M325T242_1	[M+H-CHSO3N]+	Rimsulfuron	1.53179	0.605322	0.000445374	325.086	242.293		C10952	Organoheterocyclic compounds	Pyridines and derivatives	Pyridinesulfonamides	1.79304e+07	1.09937e+07	1.20092e+07	1.77017e+07	1.8116e+07	8.03291e+06	1.1206e+07	1.6036e+07	9.95239e+06	9.78997e+06	8.18969e+06
M293T346	[M+H-2H2O]+	Anisatin	1.64321	34.5202	0.000453378	293.08	345.981		C09294	Lipids and lipid-like molecules	Prenol lipids	Terpene lactones	1.28809e+06	3.32752e+07	5.4951e+07	1.31089e+06	1.85541e+06	3.73438e+07	3.06582e+07	71307.6	1.5976e+07	1.63969e+07	1.6384e+07
M232T301_2	[M+H-C10H8]+	Methanone, [1-(2-fluoropentyl)-1h-indol-3-yl]-1-naphthalenyl-	1.59042	4.19995	0.00046363	232.133	301.327			Organoheterocyclic compounds	Indoles and derivatives	Naphthoylindoles	1.46115e+07	8.2751e+07	9.16583e+07	2.13399e+07	1.97724e+07	5.29211e+07	8.24494e+07	1.80342e+07	5.27954e+07	5.28755e+07	5.28734e+07
M206T110_2	[M+H]+	Indolelactic acid	2.08207	18.8904	0.000478548	206.081	110.156	HMDB0000671	C02043	Organoheterocyclic compounds	Indoles and derivatives	Indolyl carboxylic acids and derivatives	3.6284e+06	6.11382e+07	9.37868e+07	3.68873e+06	3.2583e+06	5.36397e+07	5.76201e+07	3.51557e+06	4.37801e+07	4.41646e+07	4.37801e+07
M172T66	[M+H]+	Gabapentin	1.61919	0.491283	0.000483715	172.133	66.4395	HMDB0005015	C07018	Organic acids and derivatives	Carboxylic acids and derivatives	Amino acids, peptides, and analogues	1.72388e+07	1.01545e+07	1.07589e+07	1.956e+07	1.84454e+07	5.24928e+06	9.6199e+06	1.75907e+07	1.39853e+07	1.42984e+07	1.39944e+07
M100T331_3	[M+H-C6H10]+	Dicyclohexylamine	4.98438	0.431524	0.000487606	100.113	330.61		C14686	Organic nitrogen compounds	Organonitrogen compounds	Cyclohexylamines	1.69274e+08	8.4731e+07	8.3789e+07	1.62708e+08	1.68155e+08	3.06001e+07	8.86778e+07	1.66796e+08	1.70828e+08	1.7206e+08	2.39536e+08
M346T367	[M+H]+	Nitralin	1.29113	9.60623	0.00049705	346.128	367.284		C19064	Benzenoids	Benzene and substituted derivatives	Aniline and substituted anilines	1.72144e+06	2.36299e+07	3.6092e+07	2.49468e+06	5.82483e+06	2.39603e+07	3.84616e+07	2.67412e+06	1.98004e+07	2.03513e+07	1.28035e+07
M124T89	[M+H]+	O-anisidine	2.20401	4.21566	0.000501962	124.076	89.3352		C19191	Benzenoids	Phenol ethers	Aminophenyl ethers	7.97104e+06	1.93191e+08	2.27874e+08	5.72965e+07	5.35066e+07	1.47245e+08	1.72964e+08	5.70641e+07	4.38779e+08	4.40756e+08	4.4074e+08
M222T363	[M+H]+	Methabenzthiazuron	1.71746	17.738	0.00050822	222.076	363.266		C10909				3.99428e+06	5.29991e+07	4.80832e+07	2.14534e+06	2.11348e+06	5.36879e+07	2.68397e+07	1.98535e+06	7.20987e+07	8.74178e+07	8.73874e+07
M310T64	[M+H]+	Oleoyl ethylamide	6.72074	0.447225	0.000530396	310.311	64.164			Lipids and lipid-like molecules	Fatty Acyls	Fatty amides	2.52677e+08	1.41355e+08	1.19621e+08	3.30909e+08	3.12824e+08	1.33765e+08	1.69913e+08	3.66162e+08	2.04781e+08	1.98187e+08	1.98267e+08
M259T333_2	[M+H-H2O]+	L-saccharopine	7.57756	2584.89	0.000555283	259.129	333.449	HMDB0062698	C00449	Organic acids and derivatives	Carboxylic acids and derivatives	Amino acids, peptides, and analogues	263535	1.0871e+09	7.64929e+08	352589	297021	5.35736e+08	6.96513e+08	280048	5.2938e+08	5.703e+08	5.34965e+08
M149T267	[M+H]+	trans-cinnamate	1.78821	19.6319	0.000572022	149.071	266.717	HMDB0000930	C10438	Phenylpropanoids and polyketides	Cinnamic acids and derivatives	Cinnamic acids	296686	4.50656e+07	6.84218e+07	5.25114e+06	181474	3.54992e+07	4.78516e+07	4.29713e+06	1.25944e+07	1.8762e+07	1.8744e+07
M105T66	[M+H-C8H8O4]+	2',6'-dihydroxy 4'-methoxydihydrochalcone	3.78482	0.588994	0.000578249	105.07	66.0721	HMDB0034435	C09644	Phenylpropanoids and polyketides	Linear 1,3-diarylpropanoids	Chalcones and dihydrochalcones	9.76628e+07	7.17193e+07	6.20096e+07	1.21272e+08	1.06333e+08	5.23133e+07	6.47357e+07	1.00506e+08	7.89352e+07	7.79687e+07	7.89357e+07
M188T298	[M+H]+	L-deprenyl	1.32196	7.82269	0.000578816	188.143	297.911		C07245	Benzenoids	Benzene and substituted derivatives	Phenethylamines	4.24863e+06	3.66963e+07	3.98064e+07	4.36267e+06	4.28059e+06	2.02448e+07	3.51922e+07	3.97439e+06	1.98351e+07	1.99898e+07	1.99898e+07
M256T62_2	[M+H]+	N-decanoyl-l-homoserine lactone	2.38347	0.63177	0.000580457	256.206	61.879			Organic acids and derivatives	Carboxylic acids and derivatives	Amino acids, peptides, and analogues	4.27345e+07	2.87588e+07	2.98894e+07	4.41741e+07	4.37131e+07	2.03383e+07	2.91301e+07	4.05111e+07	3.30507e+07	3.31574e+07	3.31808e+07
M202T293	[M+H-C8H10O2]+	Lobelanidine	1.51928	7.12572	0.000600209	202.159	292.566		C10156	Organic nitrogen compounds	Organonitrogen compounds	Amines	6.54592e+06	5.0682e+07	5.36635e+07	6.54816e+06	6.27515e+06	2.78168e+07	5.01541e+07	6.21647e+06	2.78954e+07	2.80667e+07	2.80337e+07
M298T378	[M+H-HCN]+	4-hydroxyalprazolam	1.21502	16.9404	0.000697391	298.092	377.722	HMDB0060554		Organoheterocyclic compounds	Benzodiazepines	1,4-benzodiazepines	1.21843e+06	2.42031e+07	3.16636e+07	1.78169e+06	926814	2.31495e+07	1.47893e+07	1.61047e+06	1.69914e+07	1.71595e+07	1.49706e+07
M338T372	[M+H-C9H18O3]+	Verruculogen	1.29911	10.6756	0.000712541	338.123	371.565		C20045	Organoheterocyclic compounds	Indoles and derivatives	Pyridoindoles	2.66097e+06	1.86202e+07	3.7982e+07	3.05756e+06	2.70538e+06	2.77896e+07	3.4063e+07	2.67198e+06	2.48986e+07	2.54291e+07	2.4923e+07
M224T355_2	[M+H]+	N-acetyl-d-galactosaminitol	2.79437	18.3287	0.000819514	224.092	354.983			Organic oxygen compounds	Organooxygen compounds	Carbohydrates and carbohydrate conjugates	6.84438e+06	1.18133e+08	1.6956e+08	6.7837e+06	6.92744e+06	8.11536e+07	1.11591e+08	5.65674e+06	8.833e+07	8.82247e+07	1.00183e+08
M140T169	[M+H-CH3]+	2,6-dimethoxyphenol	4.45424	146.852	0.000830361	140.071	169.271	HMDB0034158	C10787	Benzenoids	Phenols	Methoxyphenols	1.9309e+06	3.23987e+08	3.17516e+08	1.82118e+06	1.82503e+06	1.40552e+08	2.87174e+08	1.70391e+06	2.17222e+08	1.7792e+08	2.1736e+08
M273T292	[M+H-C7H7NO4]+	Platensimycin	1.23185	28.5784	0.000841587	273.145	291.861		C20132	Benzenoids	Benzene and substituted derivatives	Benzoic acids and derivatives	728842	2.65911e+07	2.89815e+07	807315	833371	1.40889e+07	1.86448e+07	720434	1.37135e+07	1.47702e+07	1.37796e+07
M225T118	[M+Na]+	Ng,ng-dimethyl-l-arginine	2.03043	25.9067	0.00087824	225.123	117.997	HMDB0001539	C03626	Organic acids and derivatives	Carboxylic acids and derivatives	Amino acids, peptides, and analogues	3.87091e+06	7.59434e+07	7.93076e+07	4.73749e+06	614687	5.80826e+07	3.6723e+07	429127	3.34678e+07	4.18325e+07	4.17832e+07
M151T137	[M+H]+	Perillaldehyde	2.20156	6.02901	0.000881952	151.087	137.324	HMDB0003647	C02576	Lipids and lipid-like molecules	Prenol lipids	Monoterpenoids	1.71206e+07	1.21062e+08	1.30172e+08	1.86042e+07	1.63085e+07	6.48789e+07	1.06776e+08	1.81088e+07	8.37354e+07	8.10046e+07	8.11006e+07
M250T241_2	[M+H-C2H6O]+	Isoxadifen-ethyl	3.39666	0.212545	0.000899953	250.086	240.572			Benzenoids	Benzene and substituted derivatives	Diphenylmethanes	7.56768e+07	1.25685e+07	2.54663e+07	8.46783e+07	8.50279e+07	1.23608e+07	1.18201e+07	4.73349e+07	3.47108e+07	3.58118e+07	3.73893e+07
M290T357_1	[M+H]+	Ophthalmate	1.38575	4.91199	0.000954495	290.139	356.641	HMDB0005765	C21016	Organic acids and derivatives	Carboxylic acids and derivatives	Amino acids, peptides, and analogues	1.04862e+07	4.28739e+07	3.61049e+07	6.29549e+06	9.82412e+06	5.97809e+07	3.52423e+07	8.81811e+06	5.22605e+07	4.61701e+07	5.22549e+07
M393T63	[M+H]+	Chenodeoxycholate	3.85594	0.529957	0.00104696	393.286	63.2481	HMDB0000518	C02528	Lipids and lipid-like molecules	Steroids and steroid derivatives	Bile acids, alcohols and derivatives	1.00078e+08	5.30548e+07	6.44383e+07	1.21434e+08	1.10297e+08	4.06806e+07	6.81337e+07	9.52218e+07	1.25454e+08	1.23724e+08	1.25438e+08
M280T61_2	[M+H]+	Sibutramine	1.93249	0.631805	0.00109193	280.207	60.8938	HMDB0015237	C07247	Benzenoids	Benzene and substituted derivatives	Halobenzenes	2.74533e+07	1.87266e+07	1.91509e+07	2.97003e+07	2.98317e+07	1.34087e+07	2.00306e+07	2.58925e+07	2.04796e+07	2.03092e+07	2.05248e+07
M258T281	[M+H]+	Myristamine oxide	1.0896	0.443008	0.00110353	258.279	281.087			Organic nitrogen compounds	Organonitrogen compounds	Aminoxides	8.5487e+06	3.32794e+06	4.79166e+06	7.50954e+06	7.16428e+06	2.4763e+06	4.07261e+06	9.88863e+06	4.45726e+06	4.49215e+06	4.45724e+06
M320T355	[M+H]+	Norfloxacin	1.90924	11.4583	0.00110645	320.149	355.279	HMDB0015192	C06687	Organoheterocyclic compounds	Quinolines and derivatives	Quinoline carboxylic acids	5.16636e+06	4.87413e+07	9.25686e+07	6.78123e+06	6.25194e+06	6.0947e+07	5.27367e+07	4.05459e+06	3.78661e+07	4.45415e+07	4.452e+07
M206T370	[M+H]+	Pantothenol	1.19273	13.271	0.00120323	206.118	369.551	HMDB0004231	C05944	Lipids and lipid-like molecules	Fatty Acyls	Fatty amides	1.82638e+06	3.09473e+07	2.73666e+07	1.68749e+06	1.79325e+06	1.39489e+07	2.08961e+07	1.71261e+06	1.3604e+07	1.37491e+07	1.39698e+07
M329T89	[M+H-H2O]+	21-deoxycortisol	1.50278	29.8346	0.00121824	329.214	89.3352		C05497	Lipids and lipid-like molecules	Steroids and steroid derivatives	Pregnane steroids	1.00205e+06	3.66613e+07	4.74794e+07	1.39344e+06	1.12972e+06	2.31272e+07	2.55765e+07	927491	1.95517e+07	1.95499e+07	1.92071e+07
M336T368	[M+H]+	For-Met-Ala-Ser	1.70888	14.8554	0.00125746	336.144	368.446			Organic acids and derivatives	Carboxylic acids and derivatives	Amino acids, peptides, and analogues	2.3073e+06	3.92299e+07	3.25241e+07	2.38991e+06	3.37516e+06	4.72102e+07	6.76406e+07	4.48905e+06	2.31399e+07	2.31469e+07	2.18808e+07
M376T63_1	[M+H]+	Tuberostemonine	4.05434	0.563243	0.00130316	376.26	63.2481			Alkaloids and derivatives	Stemona alkaloids	Stemoamide-type alkaloids	1.15186e+08	6.35543e+07	7.53865e+07	1.30582e+08	1.25412e+08	4.77752e+07	8.30011e+07	1.07684e+08	1.40042e+08	1.37851e+08	1.40039e+08
M280T357_2	[M+H]+	Dibenz(a,h)acridine	2.33962	11.2631	0.0013123	280.118	356.825		C19219	Organoheterocyclic compounds	Quinolines and derivatives	Benzoquinolines	8.86884e+06	8.42617e+07	1.43181e+08	4.71562e+06	1.11156e+07	8.08732e+07	7.86235e+07	9.65437e+06	6.70354e+07	7.161e+07	7.15814e+07
M180T381	[M+H]+	Phenanthridine	1.05413	19.7029	0.0014182	180.102	381.485		C06975	Organoheterocyclic compounds	Quinolines and derivatives	Benzoquinolines	930057	2.16439e+07	1.60692e+07	919037	825632	9.45858e+06	2.20331e+07	837686	9.94222e+06	9.44801e+06	9.44074e+06
M266T61	[M+H]+	Oxprenolol	2.11301	0.669495	0.00142761	266.19	61.3044	HMDB0015520					3.39105e+07	2.37196e+07	2.59391e+07	3.60653e+07	3.51825e+07	1.75357e+07	2.4955e+07	3.24817e+07	2.8733e+07	2.82154e+07	2.87305e+07
M278T354	[M+H]+	Thr-Gly-Thr	1.77494	13.251	0.00149452	278.138	353.591			Organic acids and derivatives	Carboxylic acids and derivatives	Amino acids, peptides, and analogues	4.05484e+06	6.23354e+07	5.81526e+07	3.7645e+06	4.013e+06	2.57197e+07	5.97228e+07	3.7084e+06	3.64183e+07	4.04527e+07	3.64527e+07
M254T60_2	[M+H]+	Mpl-dm	2.11676	0.660458	0.00154826	254.19	59.7515			Benzenoids	Phenols	Tyrosols and derivatives	3.51071e+07	2.36774e+07	2.57794e+07	3.52702e+07	3.3601e+07	1.66045e+07	2.45518e+07	3.32189e+07	2.86165e+07	2.83361e+07	2.86115e+07
M315T233	[M+H-H2O]+	Marrubiin	2.04586	25.9589	0.0015566	315.195	233.341		C09128	Organoheterocyclic compounds	Lactones	Gamma butyrolactones	2.72234e+06	9.79207e+07	5.39382e+07	2.9133e+06	2.99263e+06	5.24747e+07	5.22399e+07	1.25557e+06	4.31707e+07	3.7502e+07	3.75444e+07
M262T171	[M+H]+	Flumequine	7.12853	252.208	0.00169231	262.107	171.391	HMDB0041895		Organoheterocyclic compounds	Quinolines and derivatives	Quinoline carboxylic acids	2.64971e+06	9.13338e+08	3.41884e+08	2.84109e+06	2.93172e+06	6.78886e+08	8.64059e+08	2.67215e+06	6.36814e+08	5.49498e+08	6.36573e+08
M137T197	[M+H-NH3]+	Dopamine	2.23692	91.9456	0.00169522	137.06	196.68	HMDB0000073	C03758	Benzenoids	Phenols	Benzenediols	834816	6.31056e+07	1.07904e+08	753043	744762	4.93502e+07	6.05355e+07	722397	5.64132e+07	6.31638e+07	6.19638e+07
M119T66_2	[M+H-C11H18O]+	Retinene	3.39187	0.605619	0.00175502	119.086	65.9362	HMDB0001358	C00376	Lipids and lipid-like molecules	Prenol lipids	Retinoids	7.28761e+07	5.02429e+07	5.47803e+07	9.94782e+07	9.00228e+07	4.52593e+07	6.07981e+07	8.61599e+07	6.77471e+07	6.71961e+07	6.71982e+07
M226T64	[M+H]+	Secbumeton	2.63875	0.18759	0.0018856	226.18	64.1612		C19106	Organoheterocyclic compounds	Triazines	1,3,5-triazines	6.21242e+07	1.10015e+07	3.94479e+06	3.76868e+07	4.91007e+07	8.97629e+06	9.89027e+06	3.13368e+07	2.44604e+07	2.44538e+07	2.38346e+07
M320T373	[M+H]+	Tetrodotoxin	1.70504	8.74537	0.00193827	320.113	372.641		C11692	Organoheterocyclic compounds	Diazanaphthalenes	Benzodiazines	6.90059e+06	6.46218e+07	6.43913e+07	3.34811e+06	7.47295e+06	2.71122e+07	6.22429e+07	7.24795e+06	2.86886e+07	2.87584e+07	2.77783e+07
M258T313	[M+H]+	Tolmetin	1.16191	11.8288	0.00195001	258.097	313.318	HMDB0014643	C07149	Organic oxygen compounds	Organooxygen compounds	Carbonyl compounds	1.79551e+06	1.71532e+07	1.52883e+07	1.70558e+06	1.66873e+06	3.06213e+07	1.75416e+07	1.64443e+06	1.31287e+07	1.21425e+07	1.21544e+07
M240T366	[M+Na]+	Captopril	1.75012	13.7998	0.00197282	240.087	366.363	HMDB0015328	C06867	Organic acids and derivatives	Carboxylic acids and derivatives	Amino acids, peptides, and analogues	4.11922e+06	7.31403e+07	3.99923e+07	4.43336e+06	4.35388e+06	3.35374e+07	6.14804e+07	2.17711e+06	3.77359e+07	3.63005e+07	3.68115e+07
M155T178	[M+H-H2O]+	(-)-corey lactone diol	6.04319	513.875	0.00208294	155.082	177.657			Organoheterocyclic compounds	Lactones	Gamma butyrolactones	928686	6.40799e+08	7.05498e+08	1.06242e+06	949964	4.02015e+08	2.88328e+08	1.02223e+06	2.84781e+08	2.53651e+08	2.53445e+08
M381T57	[M+H-2H2O]+	Calcitriol	1.00834	0.639629	0.0021875	381.336	57.3714	HMDB0001903	C01673	Lipids and lipid-like molecules	Steroids and steroid derivatives	Vitamin D and derivatives	7.27466e+06	5.27284e+06	5.00143e+06	9.03512e+06	7.71447e+06	4.03497e+06	5.64674e+06	7.17509e+06	7.29622e+06	7.15727e+06	7.30008e+06
M250T331	[M+H]+	Ser-Gly-Ser	1.03438	11.0026	0.00241409	250.107	330.612			Organic acids and derivatives	Carboxylic acids and derivatives	Amino acids, peptides, and analogues	827630	2.70118e+07	1.24283e+07	1.44472e+06	1.29791e+06	1.53216e+07	2.47679e+07	3.65798e+06	1.01635e+07	1.35508e+07	1.35328e+07
M293T385_2	[M+H]+	Ethylenediaminetetraacetic acid	1.94383	1.95758	0.00248873	293.098	385.423	HMDB0015109	C00284	Organic acids and derivatives	Carboxylic acids and derivatives	Tetracarboxylic acids and derivatives	1.9971e+08	2.52071e+08	3.91982e+08	1.78066e+08	1.85182e+08	3.81606e+08	3.78721e+08	1.54447e+08	3.17556e+08	3.29434e+08	3.17409e+08
M292T357	[M+H-H2O]+	1h-indole-3-carboxylic acid, 1-[2-(2,5-dimethylphenoxy)ethyl]-	1.95349	13.1651	0.00253322	292.118	357.409			Organoheterocyclic compounds	Indoles and derivatives	Indolecarboxylic acids and derivatives	5.83411e+06	5.05643e+07	9.94948e+07	4.54304e+06	3.9629e+06	6.93044e+07	4.50149e+07	5.74166e+06	4.72306e+07	5.07844e+07	5.0797e+07
M165T269	[M+H-C19H38]+	(+)-.alpha.-tocopherol	1.34993	16.1229	0.0026661	165.091	268.667	HMDB0001893	C02477	Lipids and lipid-like molecules	Prenol lipids	Quinone and hydroquinone lipids	1.31156e+06	2.20321e+07	4.43583e+07	2.68521e+06	2.11941e+06	1.96573e+07	3.34067e+07	1.29282e+06	2.14324e+07	2.14273e+07	1.87564e+07
M248T272	[M+H]+	Forchlorfenuron	3.56069	0.111274	0.00273225	248.071	272.306		C18604	Organoheterocyclic compounds	Pyridines and derivatives	Halopyridines	1.24016e+08	1.09863e+07	1.00183e+07	6.51014e+07	6.93016e+07	3.64392e+06	1.1215e+07	6.38791e+07	2.57097e+07	2.5706e+07	2.63469e+07
M212T62	[M+H]+	Atraton	2.60176	0.742472	0.00288237	212.144	61.8876		C19098	Organoheterocyclic compounds	Triazines	Aminotriazines	5.47235e+07	4.03168e+07	4.19181e+07	5.61095e+07	5.42802e+07	3.31251e+07	4.69351e+07	5.34744e+07	4.28644e+07	4.28627e+07	4.31781e+07
M290T378	[M+H]+	Benzoylecgonine	1.33374	13.6727	0.00302543	290.139	378.256		C10847	Benzenoids	Benzene and substituted derivatives	Benzoic acids and derivatives	2.22175e+06	3.56865e+07	2.78314e+07	2.38188e+06	2.37158e+06	1.53888e+07	4.29024e+07	1.93372e+06	1.95047e+07	2.03893e+07	1.94932e+07
M192T242	[M+H]+	Diethyltoluamide	2.02985	0.559882	0.00318626	192.138	242.183		C10935	Benzenoids	Benzene and substituted derivatives	Toluenes	2.70202e+07	2.18486e+07	1.28256e+07	3.16448e+07	3.02376e+07	1.18761e+07	2.06314e+07	3.10901e+07	2.27393e+07	2.29206e+07	1.56879e+07
M156T469	[M+H-C8H4F3O2N]+	Triflumuron	1.93745	0.354498	0.00331619	156.042	468.503		C18615	Benzenoids	Benzene and substituted derivatives	N-phenylureas	2.03506e+07	1.19662e+07	1.24836e+07	3.16867e+07	2.0603e+07	6.39426e+06	5.5724e+06	3.00867e+07	1.12363e+07	1.11164e+07	9.85919e+06
M295T337	[M+H]+	Cinchonine	2.31166	31.8708	0.00345893	295.165	336.64	HMDB0030282	C06528				2.44779e+06	6.99562e+07	1.28593e+08	110203	4.22917e+06	5.05092e+07	7.38959e+07	3.34606e+06	4.5863e+07	4.58629e+07	4.59497e+07
M138T355_2	[M+H]+	Trigonelline	2.2309	1.55111	0.0036229	138.055	355.332	HMDB0000875	C01004	Alkaloids and derivatives			7.53892e+07	1.45849e+08	1.30149e+08	8.95013e+07	8.80538e+07	1.03034e+08	1.39373e+08	8.12701e+07	1.27364e+08	1.27155e+08	1.26286e+08
M166T339	[M]+	Fluorene	1.10212	8.22606	0.00379846	166.086	338.949		C07715				2.94522e+06	3.23521e+07	2.0501e+07	3.16133e+06	3.15314e+06	1.34012e+07	3.29868e+07	2.80454e+06	1.33576e+07	1.59456e+07	1.33407e+07
M240T60	[M+H]+	Isoetharine	2.37434	0.698813	0.00381685	240.175	60.3008	HMDB0014366	C07053	Benzenoids	Phenols	Benzenediols	4.49292e+07	3.32064e+07	3.41366e+07	4.55522e+07	4.53895e+07	2.28037e+07	3.34352e+07	4.09745e+07	3.60069e+07	3.61322e+07	3.6131e+07
M276T265_2	[M+H-H2O]+	Oxaprozin	2.68005	0.329657	0.00382285	276.102	264.901	HMDB0015126	C07356	Organoheterocyclic compounds	Azoles	Oxazoles	3.58629e+07	1.58446e+07	1.83816e+07	3.87255e+07	6.43663e+07	1.75143e+07	1.36966e+07	5.95453e+07	3.72964e+07	3.68347e+07	3.6835e+07
M194T299	[M+H]+	Iminostilbene	1.37428	4.49762	0.00397885	194.118	298.731	HMDB0005030	C06999	Organoheterocyclic compounds	Benzazepines	Dibenzazepines	1.28279e+07	6.16602e+07	6.76084e+07	1.13447e+07	1.28421e+07	2.67295e+07	6.16193e+07	1.13703e+07	4.22743e+07	4.22919e+07	4.29284e+07
M266T359_2	[M+]+	Lycobetaine	2.11214	8.74581	0.00408137	266.102	359.204		C12189	Organoheterocyclic compounds	Quinolines and derivatives	Benzoquinolines	9.9514e+06	7.11353e+07	1.43317e+08	1.15039e+07	7.27286e+06	8.02649e+07	6.76798e+07	1.27084e+07	7.77649e+07	8.45947e+07	8.43418e+07
M336T367_1	[M+H]+	Zoxamide	1.39492	0.552821	0.00410543	336.05	366.613		C18903	Benzenoids	Benzene and substituted derivatives	Halobenzenes	1.17377e+07	9.49156e+06	6.48693e+06	1.63209e+07	1.71612e+07	8.99752e+06	7.3626e+06	1.32776e+07	1.45108e+07	1.45259e+07	1.34035e+07
M133T182	[M+H-C3H8O2]+	Tetraethylene glycol monomethyl ether	1.41928	28.2786	0.0045172	133.076	182.147	HMDB0062236		Organic oxygen compounds	Organooxygen compounds	Ethers	952693	3.65887e+07	3.81227e+07	1.09424e+06	1.11975e+06	1.04079e+07	3.38828e+07	1.04153e+06	1.51134e+07	1.43439e+07	1.43262e+07
M244T62_2	[M+H]+	Phencyclidine	3.10966	0.695787	0.00473479	244.206	62.2848		C07575	Organic nitrogen compounds	Organonitrogen compounds	Amines	8.21861e+07	5.68868e+07	6.18409e+07	7.72891e+07	7.44486e+07	4.00265e+07	5.28959e+07	7.02645e+07	6.23348e+07	6.09174e+07	6.23459e+07
M337T68	[M+H]+	Psoralidin	1.2347	20.0033	0.00487225	337.107	67.7232	HMDB0034050	C10523	Phenylpropanoids and polyketides	Isoflavonoids	Coumestans	937591	2.87841e+07	2.94075e+07	1.68606e+06	560523	8.13217e+06	2.7798e+07	1.52114e+06	1.55274e+07	1.57954e+07	1.57893e+07
M101T288	[M+H-CH2O2]+	Monomethyl glutaric acid	1.4701	0.502547	0.00496918	101.071	287.744	HMDB0000858		Lipids and lipid-like molecules	Fatty Acyls	Fatty acid esters	1.64424e+07	9.69881e+06	6.37847e+06	1.33799e+07	1.39932e+07	9.98355e+06	6.00557e+06	1.99923e+07	9.99737e+06	1.05238e+07	1.06038e+07
M264T355	[M+H-C2H2O]+	Zaleplon	2.5013	14.4895	0.00504556	264.123	354.983	HMDB0015097	C07484	Organoheterocyclic compounds	Diazines	Pyrimidines and pyrimidine derivatives	6.98798e+06	8.87026e+07	1.79104e+08	8.17778e+06	7.50895e+06	8.4796e+07	8.23295e+07	7.34229e+06	7.36086e+07	9.45559e+07	9.39084e+07
M217T188	[M+H]+	5-methoxypsoralen	1.47354	33.9561	0.00517117	217.064	187.733	HMDB0030637	C01557	Phenylpropanoids and polyketides	Coumarins and derivatives	Furanocoumarins	817476	1.3504e+07	2.86749e+07	877983	868483	4.54795e+07	2.78465e+07	837652	2.74386e+07	2.95966e+07	2.96401e+07
M166T316	[M+H-H2O]+	Epinephrine	2.13579	10.1776	0.00563049	166.086	315.523	HMDB0000068	C00788	Benzenoids	Phenols	Benzenediols	1.4036e+07	1.137e+08	8.1323e+07	4.21629e+06	1.17468e+07	3.64639e+07	1.14085e+08	3.95526e+06	5.05187e+07	6.50798e+07	6.50117e+07
M212T366	[M+H]+	4-(4-chlorophenyl)-4-hydroxypiperidine	1.2839	16.3831	0.00577028	212.092	365.93	HMDB0060902		Organoheterocyclic compounds	Piperidines	Phenylpiperidines	1.3623e+06	2.70997e+07	4.37585e+07	1.82069e+06	1.81885e+06	1.51106e+07	2.24266e+07	1.61447e+06	1.51061e+07	1.50116e+07	1.51055e+07
M317T299	[M-H2O+H]+	7-hydroxy-1,4a-dimethyl-9-oxo-7-propan-2-yl-2,3,4,4b,5,6,10,10a-octahydrophenanthrene-1-carboxylic acid	1.28696	13.8478	0.00618445	317.211	298.595			Lipids and lipid-like molecules	Prenol lipids	Diterpenoids	1.72726e+06	3.3266e+07	3.45421e+07	2.34772e+06	2.10712e+06	8.9097e+06	3.19637e+07	1.66622e+06	1.30859e+07	1.48117e+07	1.47612e+07
M203T241	[M+H]+	Vasicinone	1.22925	8.06525	0.00649339	203.07	241.378		C10744	Organoheterocyclic compounds	Diazanaphthalenes	Benzodiazines	2.80378e+06	4.43359e+07	1.95653e+07	6.47645e+06	4.16191e+06	2.26219e+07	4.67519e+07	3.08246e+06	1.84095e+07	2.03359e+07	1.95529e+07
M268T353_1	[M+H-CH4O]+	Fenbendazole	1.45349	0.593004	0.00650456	268.06	352.581	HMDB0029745	C21876	Organoheterocyclic compounds	Benzimidazoles	2-benzimidazolylcarbamic acid esters	1.6677e+07	1.30225e+07	7.16331e+06	1.5806e+07	1.46016e+07	1.0896e+07	6.73663e+06	1.66896e+07	2.03998e+07	2.01215e+07	1.81234e+07
M298T261	[M+H]+	Albendazole sulfone	3.5871	0.171912	0.00674176	298.086	261.336	HMDB0060561	C16626	Organoheterocyclic compounds	Benzimidazoles	2-benzimidazolylcarbamic acid esters	5.61677e+07	1.62311e+07	1.65304e+07	1.17765e+08	1.16287e+08	1.12838e+07	1.54131e+07	5.56461e+07	1.64966e+07	1.67183e+07	1.64932e+07
M226T61	[M+H]+	Prometon	2.57687	0.746783	0.00723361	226.159	61.2837		C14186	Organoheterocyclic compounds	Triazines	1,3,5-triazines	5.40622e+07	4.05884e+07	4.74354e+07	5.60711e+07	5.37568e+07	3.16179e+07	4.08097e+07	5.09666e+07	4.46151e+07	4.46142e+07	4.50158e+07
M206T112_2	[M+H]+	N,n-diethylcathinone	1.37992	0.628543	0.00742837	206.154	112.451	HMDB0015072	C06954	Organic oxygen compounds	Organooxygen compounds	Carbonyl compounds	1.39306e+07	6.61402e+06	1.1856e+07	1.524e+07	1.5696e+07	7.5325e+06	1.04753e+07	1.31691e+07	9.70092e+06	9.82945e+06	9.70217e+06
M292T352_2	[M+NH4]+	Dikegulac acid	1.45673	9.34298	0.00750829	292.154	351.863		C18825	Organic oxygen compounds	Organooxygen compounds	Ethers	5.74354e+06	6.70903e+07	4.26937e+07	4.98833e+06	3.49998e+06	2.26906e+07	3.43383e+07	3.6225e+06	2.32513e+07	2.32405e+07	2.38073e+07
M334T373	[M+H]+	Furametpyr	1.07107	6.52846	0.00775624	334.128	372.578		C18503				4.3892e+06	2.43568e+07	4.57862e+07	3.36508e+06	4.73208e+06	2.05134e+07	2.10272e+07	4.62081e+06	2.50847e+07	2.33391e+07	2.3336e+07
M268T252	[M+H]+	Diethofencarb	1.87928	0.371253	0.00833526	268.133	252.419		C11077	Benzenoids	Benzene and substituted derivatives	Phenylcarbamic acid esters	2.57288e+07	1.42814e+07	7.37115e+06	1.4966e+07	2.92186e+07	4.10396e+06	1.1053e+07	2.92359e+07	2.24062e+07	2.45599e+07	2.45412e+07
M180T238	[M+H]+	D-glucosamine	2.05133	17.4684	0.00845836	180.102	237.888	HMDB0001514	C00329	Organic oxygen compounds	Organooxygen compounds	Carbohydrates and carbohydrate conjugates	3.70302e+06	1.22634e+08	7.51069e+07	4.11758e+06	3.93264e+06	4.85362e+07	4.54417e+07	4.94655e+06	2.72691e+07	4.52562e+07	4.51754e+07
M152T189	[M+H]+	Acetaminophen	1.05509	10.3933	0.00848858	152.071	189.245	HMDB0001859	C06804	Benzenoids	Phenols	1-hydroxy-2-unsubstituted benzenoids	1.93794e+06	3.20266e+07	2.19116e+07	1.98895e+06	1.97085e+06	8.37662e+06	2.0204e+07	2.04192e+06	1.33091e+07	1.32988e+07	1.3366e+07
M151T159	[M+H-NH3]+	3-methoxytyramine	4.18725	67.0254	0.00886946	151.087	159.418	HMDB0000022	C05587	Benzenoids	Phenols	Methoxyphenols	3.75406e+06	4.06273e+08	2.84128e+08	3.84184e+06	3.72122e+06	8.59667e+07	2.45703e+08	3.93189e+06	1.42837e+08	1.43712e+08	1.4372e+08
M193T271	[M+H]+	Scopoletin	1.14933	0.573259	0.00891812	193.05	270.539	HMDB0034344	C01752	Phenylpropanoids and polyketides	Coumarins and derivatives	Hydroxycoumarins	9.57873e+06	7.89565e+06	6.41754e+06	1.02737e+07	9.91715e+06	3.24197e+06	4.51088e+06	8.72275e+06	5.55617e+06	5.2305e+06	5.25309e+06
M178T251	[M+2H]2+	His-Ala-Lys	1.77039	0.446983	0.00921501	178.123	250.685			Organic acids and derivatives	Carboxylic acids and derivatives	Amino acids, peptides, and analogues	2.14433e+07	8.2105e+06	2.62319e+06	2.45214e+07	1.84282e+07	1.25108e+07	1.61908e+07	2.40564e+07	1.46929e+07	1.47118e+07	1.51352e+07
M236T362_2	[M+H-H2O]+	D-neopterin	2.19566	17.2896	0.00925927	236.092	361.898	HMDB0000845	C05926	Organoheterocyclic compounds	Pteridines and derivatives	Pterins and derivatives	3.35358e+06	7.45938e+07	1.41734e+08	5.92208e+06	6.05024e+06	5.22972e+07	5.92602e+07	3.6384e+06	6.37448e+07	6.40221e+07	6.91863e+07
M244T291	[M+H-H2]+	7-diethylamino-3-formylcoumarin	1.03347	5.63309	0.0100056	244.097	290.729						4.54874e+06	2.58044e+07	4.03426e+07	4.73407e+06	4.90972e+06	1.18796e+07	2.68045e+07	4.41734e+06	1.94248e+07	1.78404e+07	1.9331e+07
M256T242	[M+H]+	7,8-dihydroneopterin	1.44664	7.76991	0.0100123	256.097	242.022	HMDB0002275	C04874	Organoheterocyclic compounds	Pteridines and derivatives	Pterins and derivatives	4.91857e+06	7.35729e+07	4.05779e+07	6.90392e+06	5.0798e+06	2.17136e+07	4.6792e+07	6.60589e+06	1.72739e+07	1.73421e+07	2.12617e+07
M252T359	[M]+	Benzo(b)fluoranthene	1.73754	10.5461	0.0116659	252.087	359.142	HMDB0002835	C06938				6.2106e+06	9.95947e+07	5.26946e+07	7.05536e+06	2.84036e+06	6.48025e+07	2.57161e+07	6.91717e+06	3.81928e+07	3.84629e+07	4.08638e+07
M180T315	[M+H]+	D-mannosamine	1.3393	9.21565	0.0118746	180.102	315.48		C03570	Organic oxygen compounds	Organooxygen compounds	Carbohydrates and carbohydrate conjugates	2.24125e+06	3.07694e+07	6.51275e+07	5.97921e+06	2.67604e+06	2.50446e+07	2.87214e+07	5.34359e+06	2.59438e+07	2.89987e+07	2.61122e+07
M165T104	[M+H-H2O]+	Dihydroconiferyl alcohol	1.31142	47.4095	0.0123334	165.091	103.964		C10448	Benzenoids	Phenols	Methoxyphenols	423575	1.56361e+07	1.574e+07	392900	561968	3.89329e+07	1.47536e+07	415764	1.29407e+07	1.26424e+07	1.26453e+07
M206T311	[M+H-HCl]+	Moxonidine	1.44226	4.88518	0.0128404	206.118	310.988	HMDB0041938	C07451	Organoheterocyclic compounds	Diazines	Pyrimidines and pyrimidine derivatives	1.67636e+07	4.59366e+07	8.75903e+07	1.84185e+07	1.82526e+07	4.43955e+07	1.09358e+08	5.37179e+06	4.37476e+07	4.50877e+07	5.32088e+07
M204T244	[M+H]+	1-(2,8-dihydroxyquinolin-5-yl)ethan-1-one	2.46911	0.730983	0.012857	204.066	244.016			Organoheterocyclic compounds	Quinolines and derivatives	Quinolones and derivatives	5.22601e+07	4.21872e+07	2.93528e+07	4.85524e+07	4.9055e+07	3.00728e+07	4.23089e+07	4.70203e+07	4.54796e+07	6.31397e+07	4.71946e+07
M182T315	[M+H]+	3'-fluoromethcathinone	1.3508	30.995	0.0133909	182.081	314.511			Organic oxygen compounds	Organooxygen compounds	Carbonyl compounds	987901	5.42627e+07	2.52226e+07	580901	1.11264e+06	1.53554e+07	2.54583e+07	1.19979e+06	1.77528e+07	1.76587e+07	1.78723e+07
M212T64	[M+NH4]+	(-)-quebrachitol	1.4303	1.29203	0.013416	212.107	64.1611	HMDB0034221	C08257	Organic oxygen compounds	Organooxygen compounds	Alcohols and polyols	2.24933e+07	3.344e+07	3.72327e+07	2.76365e+07	2.64266e+07	2.83674e+07	3.45172e+07	2.68139e+07	2.55143e+07	2.59592e+07	2.59507e+07
M304T264_1	[M+H]+	Fenamiphos	1.36182	0.581569	0.0140875	304.097	264.186	HMDB0031787	C18659	Benzenoids	Benzene and substituted derivatives	Phenoxy compounds	9.34402e+06	8.68255e+06	8.95785e+06	1.70163e+07	1.57596e+07	7.80465e+06	8.47799e+06	1.62102e+07	5.3739e+06	5.82289e+06	5.37541e+06
M152T248	[M+H-C2H3NO]+	Aminocarb	1.45291	0.355341	0.0144211	152.107	247.763		C11071	Benzenoids	Benzene and substituted derivatives	Phenoxy compounds	9.49899e+06	8.19625e+06	3.70679e+06	1.98463e+07	2.03859e+07	5.389e+06	4.6351e+06	1.19762e+07	1.14916e+07	1.54527e+07	1.54609e+07
M253T260_2	[M+H]+	7-hydroxy-8-methylisoflavone	1.60032	0.606013	0.0146904	253.097	259.728			Phenylpropanoids and polyketides	Isoflavonoids	Isoflav-2-enes	1.92017e+07	1.47044e+07	1.52711e+07	2.09258e+07	1.77461e+07	6.61935e+06	9.46278e+06	1.81274e+07	1.39778e+07	1.62067e+07	1.48073e+07
M304T354_2	[M+H]+	Retigabine	1.98522	14.7052	0.0146936	304.154	354.487		C13826	Benzenoids	Benzene and substituted derivatives	Phenylmethylamines	5.20495e+06	1.00787e+08	9.61771e+07	3.53365e+06	3.80722e+06	2.4909e+07	4.79589e+07	5.80359e+06	2.80353e+07	2.70418e+07	2.7035e+07
M453T276	[M+H-2H2O]+	Asiatic acid	1.03479	0.502579	0.0167586	453.343	276.219	HMDB0035782	C08617	Lipids and lipid-like molecules	Prenol lipids	Triterpenoids	1.02234e+07	4.19139e+06	4.01906e+06	4.61334e+06	9.36464e+06	4.3025e+06	4.20983e+06	9.07258e+06	4.89111e+06	4.87398e+06	4.91655e+06
M124T255	[M+H-CH2O2]+	1-methyl-l-histidine	5.20974	0.752786	0.017031	124.087	255.086	HMDB0000001	C01152	Organic acids and derivatives	Carboxylic acids and derivatives	Amino acids, peptides, and analogues	2.30714e+08	1.61637e+08	1.7624e+08	2.22623e+08	2.24582e+08	2.11783e+08	1.29969e+08	2.24899e+08	1.86118e+08	1.89697e+08	1.89702e+08
M212T250	[M+H]+	Milrinone	1.47537	22.6132	0.0179946	212.092	250.478	HMDB0014380	C07224	Organoheterocyclic compounds	Pyridines and derivatives	Bipyridines and oligopyridines	1.5799e+06	2.35432e+07	1.52873e+07	1.56163e+06	1.62325e+06	3.96985e+07	6.28109e+07	1.48556e+06	1.24626e+07	1.17654e+07	1.17484e+07
M107T175	[M+H-C6H7N]+	Pyrimethanil	1.64521	14.4983	0.0180257	107.061	175.035	HMDB0033135	C11180	Benzenoids	Benzene and substituted derivatives	Aniline and substituted anilines	2.97109e+06	6.98743e+07	7.7269e+07	3.95874e+06	3.6158e+06	2.70386e+07	2.25239e+07	3.02189e+06	3.57247e+07	3.12043e+07	3.56207e+07
M116T35	[M+H-C3H5ClS]+	Sulfallate	1.40291	0.40041	0.0183393	116.053	34.9686		C19096	Organic acids and derivatives	Dithiocarbamic acids and derivatives	Dithiocarbamic acid esters	2.01037e+07	9.35554e+06	4.63598e+06	1.21318e+07	1.72153e+07	4.7483e+06	4.70761e+06	9.10766e+06	6.89456e+06	6.73773e+06	6.89189e+06
M271T355	[M+Na]+	(2s,3r)-3-hydroxy-4-methoxy-2-(2-phenylethyl)-2,3-dihydropyran-6-one	1.02863	9.25794	0.0186308	271.118	354.983						1.74312e+06	2.63221e+07	2.41041e+07	3.09581e+06	2.12041e+06	3.31209e+06	2.51758e+07	1.5646e+06	1.83032e+07	1.82374e+07	1.8303e+07
M278T266	[M+H]+	Metazachlor	1.75447	0.532484	0.0189969	278.081	266.004		C10948	Benzenoids	Benzene and substituted derivatives	Anilides	1.62054e+07	1.44164e+07	1.50377e+07	2.43199e+07	2.48719e+07	4.62612e+06	1.44747e+07	2.57887e+07	1.56711e+07	1.62658e+07	1.567e+07
M289T263_1	[M+H]+	3'-hydroxy-.alpha.-naphthoflavone	1.40944	0.546387	0.019744	289.097	262.82			Phenylpropanoids and polyketides	Flavonoids	Hydroxyflavonoids	1.19408e+07	8.76263e+06	9.85423e+06	1.94108e+07	1.17764e+07	6.52335e+06	8.80044e+06	1.89903e+07	7.51571e+06	7.46607e+06	7.51591e+06
M276T140	[M+H]+	Gln-glu	1.46123	28.4112	0.02011	276.123	139.835			Organic acids and derivatives	Carboxylic acids and derivatives	Amino acids, peptides, and analogues	1.26529e+06	1.43045e+07	6.02072e+07	1.43347e+06	1.28111e+06	2.08398e+07	5.19235e+07	1.20382e+06	1.88127e+07	2.06669e+07	2.0649e+07
M246T293	[M+H-C10H8]+	Methanone, [1-(6-fluorohexyl)-1h-indol-3-yl]-1-naphthalenyl-	1.21804	5.00621	0.02205	246.113	293.125			Organoheterocyclic compounds	Indoles and derivatives	Naphthoylindoles	8.20669e+06	3.6873e+07	1.04638e+08	3.78811e+06	3.43598e+07	6.09949e+07	4.95508e+07	3.99429e+06	5.15639e+07	5.14296e+07	4.55437e+07
M281T342_2	[M+H]+	Tyr-Val	1.555	142.293	0.0238694	281.15	342.083			Organic acids and derivatives	Carboxylic acids and derivatives	Amino acids, peptides, and analogues	213258	4.18592e+07	4.28594e+07	58534	397276	1.81423e+06	5.68193e+07	338375	2.87947e+07	2.86743e+07	2.86744e+07
M274T235	[M+H]+	Fenpropidin	3.88709	3.2756	0.0240163	274.274	234.561		C18726	Benzenoids	Benzene and substituted derivatives	Phenylpropanes	2.10928e+08	7.85905e+08	8.32295e+08	2.01897e+08	1.90198e+08	2.00338e+08	7.10428e+08	1.69039e+08	6.69811e+08	6.65119e+08	6.69822e+08
M230T303	[M+H]+	N-tris(hydroxymethyl)methyl-2-aminoethanesulfonic acid	1.65724	29.1016	0.0246543	230.081	302.907		C05353	Organic acids and derivatives	Organic sulfonic acids and derivatives	Organosulfonic acids and derivatives	1.47956e+06	6.06902e+07	4.42344e+07	1.53653e+06	1.56406e+06	4.08979e+06	6.90501e+07	1.53857e+06	4.32765e+06	4.43845e+06	4.4379e+06
M234T240	[M+Na]+	4-(tert-butylamino)-6-ethylamino-5h-1,3,5-triazin-2-one	1.73493	6.72611	0.0262283	234.149	239.845			Organoheterocyclic compounds	Triazines	Aminotriazines	1.89176e+07	1.16149e+08	5.77005e+07	9.9245e+06	7.96147e+06	2.34626e+07	1.11287e+08	9.07715e+06	6.78258e+07	5.50032e+07	6.79642e+07
M119T74	[M+H]+	Benzimidazole	3.882	0.147217	0.0270768	119.061	74.4116	HMDB0015695	C02009				1.94164e+08	1.94361e+07	1.87108e+07	5.90914e+07	5.97542e+07	8.47551e+06	1.87239e+07	1.30868e+08	3.95069e+07	4.21075e+07	4.2108e+07
M283T130	[M+H]+	Hexaethylene glycol	1.47626	9.1238	0.0288039	283.175	130.405	HMDB0061822		Organic oxygen compounds	Organooxygen compounds	Ethers	2.73401e+06	7.78798e+07	2.22753e+07	1.25811e+07	4.53961e+06	2.75087e+07	8.46434e+07	3.41483e+06	4.90689e+07	4.81709e+07	4.9072e+07
M221T142	[M+H]+	Ser-Asp	2.25321	52.5604	0.030639	221.092	142.203			Organic acids and derivatives	Carboxylic acids and derivatives	Amino acids, peptides, and analogues	1.65055e+06	1.23935e+08	1.40402e+08	1.58265e+06	1.49983e+06	4.06148e+07	2.61449e+07	1.56632e+06	4.13593e+07	4.12743e+07	3.36894e+07
M270T238	[M+H]+	Asn-His	1.2089	6.02795	0.0311521	270.112	238.441			Organic acids and derivatives	Carboxylic acids and derivatives	Amino acids, peptides, and analogues	4.67199e+06	1.42489e+07	4.8996e+07	8.53526e+06	5.75082e+06	3.79513e+07	7.83153e+07	1.08218e+07	7.06248e+07	7.10409e+07	7.10435e+07
M180T113_2	[M+H]+	Mexiletine	1.29367	0.294037	0.0345099	180.138	113.023	HMDB0014523	C07220				1.55272e+07	415285	1.26673e+06	1.01961e+07	9.94267e+06	1.15328e+07	456786	1.08305e+07	5.45749e+06	5.46698e+06	6.21268e+06
M170T115	[M+H]+	2-chloroamphetamine	1.18266	0.57475	0.0346027	170.06	114.725			Benzenoids	Benzene and substituted derivatives	Phenethylamines	6.84387e+06	7.8143e+06	7.655e+06	1.20187e+07	1.16141e+07	4.77628e+06	5.53313e+06	1.43754e+07	9.3786e+06	9.99731e+06	9.34879e+06
M306T265_1	[M+H]+	Fenoldopam	1.94629	0.573413	0.037363	306.076	265.329	HMDB0014938	C07693				2.46317e+07	1.94319e+07	2.02392e+07	3.07521e+07	4.08016e+07	9.44654e+06	1.92223e+07	2.29956e+07	1.53011e+07	1.53001e+07	1.50695e+07
M250T306	[M+H-C3H5ClO]+	Tepraloxydim	1.52236	5.79166	0.0438124	250.144	306.386		C18540	Organic oxygen compounds	Organooxygen compounds	Carbonyl compounds	4.26581e+06	4.09055e+07	2.12525e+07	2.03688e+07	3.72209e+06	7.4732e+07	1.11103e+08	1.44624e+07	4.49093e+07	4.49894e+07	2.95484e+07
M213T245	[M+H]+	Chlortoluron	2.64633	10.9544	0.0455133	213.066	245.303		C18817	Benzenoids	Benzene and substituted derivatives	N-phenylureas	1.63003e+07	2.27805e+08	2.7448e+08	1.59185e+07	1.15611e+07	1.53132e+08	2.84184e+06	1.6311e+07	9.38869e+06	9.58838e+06	9.60314e+06
M122T343	[M+H]+	Phenylethylamine	1.29932	0.786315	0.0527147	122.081	342.888	HMDB0012275	C05332	Benzenoids	Benzene and substituted derivatives	Phenethylamines	1.50011e+07	1.12905e+07	8.86905e+06	1.35651e+07	1.66938e+07	1.36311e+07	1.1992e+07	1.29643e+07	1.68765e+07	1.46951e+07	1.46918e+07
M160T92	[M+H]+	3-acetylindole	4.05983	0.394493	0.0546829	160.076	92.3305		C10619	Organoheterocyclic compounds	Indoles and derivatives	Indoles	7.9391e+07	4.14775e+07	4.02037e+07	1.80318e+08	1.55437e+08	1.15312e+07	1.04596e+08	8.62759e+07	5.06818e+07	4.73919e+07	4.79954e+07
M315T243	[M+H]+	Rofecoxib	1.99668	0.365657	0.0548372	315.065	242.705		C07590				5.46722e+07	1.71819e+07	7.72683e+06	1.86299e+07	2.79743e+07	4.9685e+06	1.66094e+07	2.58554e+07	1.65312e+07	1.65123e+07	1.59663e+07
M202T66	[M+H-H2O]+	Pantothenic acid	1.18833	1.21677	0.0614335	202.123	66.3665	HMDB0000210	C00864	Organic acids and derivatives	Carboxylic acids and derivatives	Amino acids, peptides, and analogues	1.67769e+07	2.11415e+07	2.35029e+07	2.1706e+07	1.6306e+07	1.9296e+07	2.14674e+07	1.54033e+07	1.79648e+07	1.75569e+07	1.79599e+07
M227T243	[M+H-C12H11F2NO5]+	Pentanoic acid, 5-(2,6-difluorophenoxy)-3-[[(2s)-3-methyl-1-oxo-2-[(2-quinolinylcarbonyl)amino]butyl]amino]-4-oxo-, (3s)-	1.21766	4.98151	0.0660892	227.139	242.546			Organic acids and derivatives	Peptidomimetics	Hybrid peptides	1.23548e+07	1.20869e+08	4.41356e+07	1.25584e+07	1.13007e+07	2.70165e+07	4.38999e+07	1.11454e+07	4.71866e+07	5.41868e+07	5.41802e+07
M284T274	[M+K]+	15-deoxy-goyazensolide	1.75734	0.78196	0.0711323	284.331	274.406			Organoheterocyclic compounds	Lactones	Gamma butyrolactones	2.54041e+07	2.53868e+07	2.1864e+07	2.4316e+07	3.12573e+07	1.63573e+07	1.84464e+07	2.3957e+07	2.30446e+07	2.30435e+07	2.272e+07
M138T326	[M+H]+	2-amino-1-phenylethanol	2.41247	0.243198	0.071428	138.091	326.088	HMDB0001065	C02735	Organic nitrogen compounds	Organonitrogen compounds	Amines	5.42491e+07	6.40147e+06	2.1006e+07	809986	7.36881e+07	1.26609e+07	6.21897e+06	6.15805e+07	1.16655e+07	1.16654e+07	1.15233e+07
M174T114	[M+H]+	Swainsonine	1.57555	0.625204	0.0736986	174.092	114.017		C10173				1.63573e+07	1.96022e+07	1.22964e+07	2.21121e+07	1.95543e+07	4.99341e+06	1.03599e+07	1.75548e+07	1.09892e+07	9.44825e+06	9.56603e+06
M288T249	[M+H]+	Lycorine	1.41346	0.517641	0.0812368	288.102	249.274		C08532	Alkaloids and derivatives	Amaryllidaceae alkaloids	Lycorine-type amaryllidaceae alkaloids	1.19207e+07	1.08462e+07	1.07351e+07	1.83769e+07	1.15545e+07	1.0914e+07	2.09939e+06	2.49793e+07	8.51772e+06	7.42211e+06	8.56204e+06
M199T214	[M+H]+	4-nitrosodiphenylamine	1.77706	453.807	0.0900322	199.108	214.309		C19479	Benzenoids	Benzene and substituted derivatives	Aniline and substituted anilines	131667	4.38216e+07	2.73488e+07	165867	138989	2.68259e+07	1.58388e+08	128441	1.97914e+07	1.97253e+07	2.08022e+07
M121T161	[M+H]+	Benzamidine	1.029	39.3594	0.0930498	121.076	161.05		C01784				32150.2	8.50603e+06	4.84054e+07	776837	701858	6.80009e+06	1.57926e+07	509110	1.87726e+07	1.85784e+07	2.22448e+07
M237T307	[M+H]+	Carbamazepine	1.06934	0.698916	0.0958764	237.123	307.435	HMDB0014704	C06868	Organoheterocyclic compounds	Benzazepines	Dibenzazepines	8.44289e+06	8.8836e+06	4.64859e+06	9.29172e+06	9.67246e+06	3.40584e+06	8.33788e+06	8.75736e+06	6.66679e+06	6.46459e+06	6.66706e+06
M317T90_1	[M-H2O+H]+	1,10a-dihydroxy-4,4,7,11b-tetramethyl-1,2,3,4a,5,6,6a,7,11,11a-decahydronaphtho[2,1-f][1]benzofuran-9-one	0.973047	16.177	6.06326e-08	317.211	89.7318						788061	1.48595e+07	1.31109e+07	1.00338e+06	835868	1.37163e+07	1.46519e+07	855323	1.53716e+07	1.48955e+07	1.46549e+07
M248T284_1	[M+H]+	12-cytisineacetamide	0.837613	1.19904	0.697822	248.128	283.599			Alkaloids and derivatives	Lupin alkaloids	Cytisine and derivatives	3.23228e+07	3.30196e+07	2.36008e+07	5.52467e+06	4.5345e+06	1.96475e+07	1.09132e+07	3.03272e+07	1.44521e+07	1.39089e+07	1.92731e+07
M97T928	[M+H]+	1,2-dimethylimidazole	1.81109	0.850465	0.311368	97.0765	928.499			Organoheterocyclic compounds	Azoles	Imidazoles	3.24671e+07	2.7125e+07	2.62713e+07	2.5112e+07	3.29358e+07	1.51218e+07	3.08197e+07	2.62893e+07	2.61569e+07	2.6693e+07	2.65719e+07
M140T334	[M+H-C9H9NO2]+	1(2h)-isoquinolinone, 3,4-dihydro-5-[4-(1-piperidinyl)butoxy]-	0.951897	49.9701	3.37503e-05	140.143	333.712			Organoheterocyclic compounds	Isoquinolines and derivatives	Isoquinolones and derivatives	293167	1.29965e+07	1.43983e+07	336799	323983	9.23243e+06	1.26834e+07	32852.7	7.22606e+06	7.25532e+06	7.25527e+06
M165T117	[M+H]+	1-(2-pyrimidyl)piperazine	0.513975	2.87828	0.0801017	165.102	117.052	HMDB0061017		Organoheterocyclic compounds	Diazinanes	Piperazines	1.2376e+07	2.73436e+07	6.29986e+07	2.75806e+07	242271	2.27733e+07	2.78424e+07	8.77408e+06	2.76045e+07	3.01528e+07	3.0057e+07
M75T1014	[M+H]+	1,3-diaminopropane	0.275867	1.39913	0.28892	75.1005	1014.16	HMDB0000002	C00986	Organic nitrogen compounds	Organonitrogen compounds	Amines	874859	1.92105e+06	1.87054e+06	1.64186e+06	2.46239e+06	1.83877e+06	3.78395e+06	1.7496e+06	2.34793e+06	2.60975e+06	2.35328e+06
M387T60	[M+H]+	15-keto-17-phenyltrinorprostaglandin f2.alpha.	0.276212	3.08874	0.208246	387.196	60.4648			Lipids and lipid-like molecules	Fatty Acyls	Eicosanoids	1.78085e+06	1.08128e+06	1.04928e+07	1.8301e+06	1.99437e+06	836149	1.01703e+07	1.70529e+06	1.0846e+06	1.16607e+06	1.09092e+06
M323T66_2	[M+H]+	15-oxo-11z,13e-eicosadienoic acid	0.119611	2.26841	4.62705e-05	323.258	66.333			Lipids and lipid-like molecules	Fatty Acyls	Fatty acids and conjugates	5.74427e+06	1.43753e+07	1.46246e+07	6.71048e+06	5.88005e+06	1.17374e+07	1.30566e+07	5.37955e+06	1.71361e+07	1.60957e+07	1.61464e+07
M309T66_4	[M+H-3H2O]+	16,16-dimethylprostaglandin a2	0.735573	1.30865	0.113571	309.242	66.4231			Lipids and lipid-like molecules	Fatty Acyls	Eicosanoids	7.63522e+06	8.15724e+06	8.56958e+06	9.06746e+06	6.77288e+06	1.01657e+07	1.33743e+07	7.29412e+06	8.27309e+06	8.16545e+06	8.27318e+06
M267T58	[M+H-2H2O]+	17.alpha.-methyltestosterone	1.11983	0.866241	0.776021	267.211	58.0525	HMDB0015655	C07198	Lipids and lipid-like molecules	Steroids and steroid derivatives	Androstane steroids	1.12856e+07	1.83971e+07	1.88421e+07	1.23151e+07	1.11361e+07	705476	1.33797e+06	1.06116e+07	2.49202e+06	2.26055e+06	2.25484e+06
M84T903	(M+H-H2O)+	1-Aminocyclopropanecarboxylic acid	0.664003	1.39226	0.266164	84.045	902.777	HMDB0036458	C01234	Organic acids and derivatives	Carboxylic acids and derivatives	"Amino acids, peptides, and analogues"	8.29415e+06	1.68038e+07	8.19716e+06	7.35312e+06	5.55916e+06	1.51953e+07	1.06718e+07	1.53301e+07	9.22601e+06	1.02486e+07	1.02356e+07
M236T485	[M+H]+	1-(benzo[d][1,3]dioxol-4-yl)-2-(methylamino)pentan-1-one	0.451776	44.3362	0.000442797	236.149	484.781			Benzenoids	Benzene and substituted derivatives	Butyrophenones	55057.4	3.319e+06	3.3312e+06	70988.3	67811	1.65605e+06	3.05549e+06	62406.2	1.43742e+06	1.4281e+06	1.42819e+06
M125T927	[M+H]+	1-butylimidazole	1.04305	1.06326	0.823294	125.108	926.808			Organoheterocyclic compounds	Azoles	Imidazoles	1.28732e+07	1.87026e+07	1.88169e+07	1.83045e+07	8.74699e+06	1.8683e+07	5.98027e+06	1.85584e+07	1.86114e+07	1.89702e+07	1.85995e+07
M164T335	[M+H]+	1-deoxynojirimycin	0.911836	23.9151	8.31405e-08	164.107	334.807		C16843	Organoheterocyclic compounds	Piperidines		514334	1.25242e+07	1.2001e+07	540095	442727	1.17392e+07	1.07633e+07	469295	8.00427e+06	7.15831e+06	7.15311e+06
M352T383_2	[M+H-H2O]+	1h-indole-1-pentanoic acid, 3-[2-(2-chlorophenyl)acetyl]-	0.895531	8.53302	5.17387e-06	352.103	382.902			Organoheterocyclic compounds	Indoles and derivatives	Phenylacetylindoles	1.52854e+06	1.66647e+07	1.39832e+07	1.85738e+06	1.53063e+06	1.29551e+07	1.34694e+07	1.77188e+06	1.19429e+07	1.19435e+07	1.20478e+07
M172T251	(M+H-H2O)+	1H-Indole-3-propanoic acid	0.739615	1.70034	0.197686	172.074	251.489						7.69227e+06	1.94446e+07	2.26388e+07	1.29416e+07	9.14787e+06	3.0423e+06	1.9332e+07	8.12685e+06	8.83772e+06	8.80776e+06	7.54257e+06
M263T926	[M+H-C3H8O3]+	1-monolinoleoyl-rac-glycerol	1.14084	0.77188	0.367125	263.237	925.948			Lipids and lipid-like molecules	Fatty Acyls	Lineolic acids and derivatives	6.94701e+06	7.69279e+06	1.2286e+07	1.35919e+07	1.41682e+07	3.67849e+06	1.34338e+07	1.33458e+07	1.19738e+07	1.19704e+07	1.17662e+07
M300T353_1	[M+H]+	1-naphthalenesulfonic acid, 8-(phenylamino)-	0.748175	4.18838	0.0198703	300.087	352.959	HMDB0061854	C11326	Benzenoids	Naphthalenes	Naphthalene sulfonic acids and derivatives	6.49201e+06	2.46454e+07	2.61723e+07	3.35213e+06	7.41685e+06	1.08675e+07	4.08325e+07	7.2157e+06	2.8566e+07	2.82925e+07	3.00082e+07
M339T66_3	[M+H-C16H32O2]+	1-oleoyl-2-palmitoyl-rac-glycerol	0.240145	2.97598	0.000334728	339.29	66.0387			Lipids and lipid-like molecules	Glycerolipids	Diradylglycerols	930517	6.55915e+06	6.06712e+06	2.9632e+06	2.17113e+06	5.2908e+06	7.05084e+06	2.32497e+06	1.19386e+07	1.18185e+07	1.18212e+07
M313T66_2	[M+H-H2O]+	1-palmitoylglycerol	0.583268	1.19949	0.533011	313.274	65.8974			Lipids and lipid-like molecules	Glycerolipids	Monoradylglycerols	4.2742e+06	6.37569e+06	5.24314e+06	4.91058e+06	3.34159e+06	2.43213e+06	8.56512e+06	6.32844e+06	5.38462e+06	5.41069e+06	5.52069e+06
M359T923	[M+H]+	1-stearoyl-rac-glycerol	0.790854	1.25517	0.0582608	359.327	922.58			Lipids and lipid-like molecules	Glycerolipids	Monoradylglycerols	9.71457e+06	1.07193e+07	1.12357e+07	8.21391e+06	6.44917e+06	8.54324e+06	1.05863e+07	8.3545e+06	7.64038e+06	7.65678e+06	6.73032e+06
M313T60	[M+H-H2O]+	21-hydroxyprogesterone	0.720282	4.49959	0.0185562	313.216	59.6571	HMDB0000016	C03205	Lipids and lipid-like molecules	Steroids and steroid derivatives	Hydroxysteroids	3.95236e+06	2.99691e+07	1.23425e+07	5.26221e+06	5.03162e+06	1.19626e+07	2.95185e+07	4.37613e+06	1.25518e+07	1.2054e+07	1.26124e+07
M308T358	[M+H]+	2-[[2-(4-bromophenyl)-6-methyl-4-pyrimidinyl]amino]ethanol	1.04576	0.916882	0.608174	308.055	357.882			Organoheterocyclic compounds	Diazines	Pyrimidines and pyrimidine derivatives	1.22051e+07	9.89395e+06	1.29668e+07	9.25953e+06	1.04559e+07	6.25902e+06	8.49206e+06	9.10099e+06	1.15817e+07	1.26132e+07	1.26142e+07
M137T966	[M+H]+	2-(2-methylaminoethyl)pyridine	0.75289	0.905844	0.283081	137.107	966.255	HMDB0015644		Organic nitrogen compounds	Organonitrogen compounds	Amines	5.40847e+06	4.68682e+06	5.02594e+06	6.18716e+06	5.62223e+06	5.38964e+06	4.45304e+06	4.37023e+06	6.45434e+06	6.18265e+06	6.1778e+06
M239T106_1	[M+H-H2O]+	2',3',4'-trihydroxychalcone	0.641163	0.340743	0.0048223	239.07	106.022			Phenylpropanoids and polyketides	Linear 1,3-diarylpropanoids	Chalcones and dihydrochalcones	3.96503e+06	1.00031e+06	870493	2.44021e+06	1.98138e+06	1.01999e+06	1.07275e+06	3.24542e+06	1.32388e+06	1.3369e+06	1.4724e+06
M207T237	[M+Na]+	2,3-dihydroxy-4-methoxybenzoic acid	0.580453	3.26757	0.00921483	207.029	236.944	HMDB0140912		Benzenoids	Benzene and substituted derivatives	Benzoic acids and derivatives	1.59664e+07	3.49156e+07	2.85158e+07	7.92937e+06	3.14015e+06	1.55119e+07	3.34723e+07	7.36753e+06	1.6784e+07	1.61051e+07	1.61268e+07
M357T353	[M+H+2i]+	(2,4,5-trichlorophenoxy)acetic acid, butoxyethyl ester	0.924602	27.8833	9.11745e-05	357.042	352.807			Benzenoids	Benzene and substituted derivatives	Phenoxyacetic acid derivatives	395491	1.4143e+07	1.27933e+07	336912	604419	8.47775e+06	1.34174e+07	414457	8.09996e+06	8.1e+06	8.14249e+06
M246T247	[M+H-CH4]+	2,4,6-tri-tert-butylaniline	0.421526	1.95821	0.00198742	246.243	246.638			Benzenoids	Benzene and substituted derivatives	Phenylpropanes	6.44781e+06	1.43258e+07	1.45102e+07	6.70391e+06	6.55051e+06	9.56022e+06	1.18738e+07	5.9692e+06	1.21355e+07	1.20719e+07	1.21353e+07
M128T966_2	[M+H-NH3]+	2-(4-amino-1-piperidinyl)ethanol	0.287314	0.905381	0.517264	128.107	965.803			Organoheterocyclic compounds	Piperidines	Aminopiperidines	618239	738298	898862	873321	753668	771690	544893	1.0172e+06	1.69056e+06	1.34617e+06	1.28855e+06
M123T277	[M+H]+	2,4-diaminotoluene	0.716246	1.12281	0.690267	123.081	277.286	HMDB0041799	C14401	Benzenoids	Benzene and substituted derivatives	Toluenes	5.94394e+06	4.81869e+06	1.22981e+07	8.37325e+06	5.57927e+06	5.32892e+06	6.11641e+06	5.5416e+06	5.02363e+06	6.67269e+06	5.23946e+06
M221T89	[M+H]+	2-(4-morpholinyl)benzothiazole	0.120534	2.18513	0.213766	221.071	88.5716		C03209				1.56357e+07	3.67692e+07	2.22288e+06	7.41881e+06	7.63894e+06	1.48307e+07	3.84229e+07	1.15218e+07	4.16305e+06	3.72644e+06	3.73303e+06
M122T336	[M+H]+	2,6-xylidine	0.74967	19.8387	0.000116957	122.097	336.11	HMDB0060677	C11004	Benzenoids	Benzene and substituted derivatives	Xylenes	414679	9.05671e+06	9.6037e+06	423190	342471	5.67571e+06	8.96619e+06	498313	5.30822e+06	5.30809e+06	5.35546e+06
M88T979_1	[M+H-H2O]+	2-amino-2-methyl-1,3-propanediol	3.35797	0.838952	0.606126	88.0763	979.323		C11260	Organic nitrogen compounds	Organonitrogen compounds	Amines	1.45996e+08	5.88804e+07	1.50339e+08	5.0191e+07	1.3553e+08	5.60585e+07	1.49146e+08	1.6226e+08	9.3008e+07	1.46186e+08	1.47631e+08
M214T299	[M+H]+	2-amino-3,8-dimethylimidazo[4,5-f ]quinoxaline	0.544446	5.4952	4.88647e-05	214.086	299.493	HMDB0029864	C19255	Organoheterocyclic compounds	Diazanaphthalenes	Benzodiazines	974391	7.07049e+06	7.83682e+06	1.19209e+06	1.3559e+06	5.31465e+06	6.8787e+06	1.40931e+06	4.72322e+06	4.72304e+06	4.70326e+06
M169T902	[M+H]+	2-amino-5-chlorobenzoxazole	2.25383	0.878068	0.477528	168.998	901.768		C13841				3.87017e+07	4.01996e+07	3.17636e+07	5.71687e+07	5.62194e+07	6.14044e+07	3.85613e+07	4.37137e+07	5.42219e+07	4.76201e+07	5.40017e+07
M287T297	[M+Na]+	2-cis-4-trans-abscisic acid	0.885774	13.2859	2.20149e-08	287.124	296.964		C06082	Lipids and lipid-like molecules	Prenol lipids	Sesquiterpenoids	626590	1.23546e+07	1.24262e+07	1.70211e+06	688124	1.18099e+07	1.23555e+07	667255	1.09e+07	1.09287e+07	1.15487e+07
M196T68	[M+H]+	2-fluoroethcathinone	1.57575	0.219459	0.211282	196.097	67.6141			Organic oxygen compounds	Organooxygen compounds	Carbonyl compounds	5.35912e+07	6.64152e+06	7.88554e+06	985460	5.12885e+07	2.70132e+06	6.22128e+06	987055	1.50755e+07	8.94641e+06	1.5055e+07
M183T89	[M+H]+	2-hydroxyfluorene	0.935594	3.29974	0.000178558	183.092	89.0603	HMDB0013163	C14460				1.03676e+07	4.76417e+07	3.48198e+07	1.4657e+07	1.39198e+07	3.92085e+07	4.98126e+07	1.30241e+07	3.25588e+07	3.16285e+07	3.25664e+07
M201T355	[M+H-H2O]+	2-methyl-3-(2',3'-dihydroxypropyl)quinoxaline	0.843696	23.0032	6.33434e-06	201.087	354.636			Organoheterocyclic compounds	Diazanaphthalenes	Benzodiazines	436070	1.14133e+07	1.01067e+07	545329	430020	8.40356e+06	1.09915e+07	367249	8.63139e+06	8.50098e+06	8.49651e+06
M86T28_2	[M+H]+	2-methylpyrrolidine	1.02572	0.999147	0.988728	86.0971	27.6674		C10820				1.04222e+07	1.18167e+07	1.00861e+07	1.00253e+07	1.00974e+07	1.0279e+07	9.01778e+06	1.06898e+07	9.814e+06	1.00154e+07	1.00141e+07
M343T66_1	[M+H]+	(2r,3r,4s,5s,6r)-2-[(e)-3-(4-hydroxy-3-methoxyphenyl)prop-2-enoxy]-6-(hydroxymethyl)oxane-3,4,5-triol	0.662491	3.75019	0.00179812	343.154	66.3593			Lipids and lipid-like molecules	Fatty Acyls	Fatty acyl glycosides	4.88614e+06	1.91188e+07	1.96642e+07	3.96348e+06	4.68087e+06	1.07391e+07	2.18455e+07	5.49995e+06	1.72704e+07	1.70042e+07	1.72645e+07
M167T342	[M+H]+	3-(2-hydroxyphenyl)propionic acid	0.332204	2.87671	0.000136216	167.082	342.398	HMDB0033752	C01198				3.21381e+06	8.99961e+06	9.10748e+06	2.95512e+06	2.95227e+06	6.59873e+06	9.29023e+06	2.69648e+06	7.11353e+06	7.11367e+06	7.15536e+06
M253T382	[M+H]+	3,3'-dichlorobenzidine	0.963884	0.335762	8.19908e-07	253.034	382.398		C19225	Benzenoids	Benzene and substituted derivatives	Biphenyls and derivatives	6.18906e+06	2.21024e+06	2.11529e+06	5.68741e+06	6.09244e+06	1.53886e+06	2.16419e+06	5.94263e+06	2.64627e+06	2.66968e+06	2.64631e+06
M227T199	[M+H]+	3,3'-dimethyl-4,4'-diaminodiphenylmethane	1.5211	0.859711	0.352519	227.175	199.345		C19260	Benzenoids	Benzene and substituted derivatives	Diphenylmethanes	2.20579e+07	1.90161e+07	2.00915e+07	2.09406e+07	2.53093e+07	1.16936e+07	2.16782e+07	1.5999e+07	1.42831e+07	1.42734e+07	1.26412e+07
M363T41	[M+H]+	3,6,9,12-tetraoxatetracosan-1-ol	0.433468	0.864524	0.497888	363.31	40.905			Organic oxygen compounds	Organooxygen compounds	Ethers	1.7717e+06	2.12734e+06	1.5951e+06	1.54706e+06	2.50297e+06	932954	1.63266e+06	1.4517e+06	5.28475e+06	5.28566e+06	4.84735e+06
M226T53	[M+H-H2O+2i]+	3-bromomethcathinone	0.515312	70.3533	7.4767e-07	226.017	52.8047			Organic oxygen compounds	Organooxygen compounds	Carbonyl compounds	43654.9	3.58437e+06	2.99788e+06	56940.6	73880.4	3.70863e+06	3.6264e+06	23343.8	760015	705048	732212
M116T314	[M+H-CO2]+	3-dehydrocarnitine	0.384274	0.622944	0.0747697	116.107	314.125	HMDB0012154	C02636	Organic acids and derivatives	Keto acids and derivatives	Short-chain keto acids and derivatives	1.00823e+06	737287	770812	1.09282e+06	1.85063e+06	1.04666e+06	582233	1.08407e+06	1.12509e+06	1.05536e+06	1.05047e+06
M208T373	[M+H-NH3]+	3-hydroxykynurenine	0.991572	17.6498	8.69461e-07	208.06	373.222	HMDB0000732	C02794	Organic oxygen compounds	Organooxygen compounds	Carbonyl compounds	1.17328e+06	1.52336e+07	1.5608e+07	742827	716941	1.26585e+07	1.47821e+07	669085	1.16201e+07	1.15925e+07	1.16787e+07
M140T305_1	[M+H]+	3-hydroxypicolinic acid	0.522321	1.56038	0.0183871	140.017	305.379	HMDB0013188		Organoheterocyclic compounds	Pyridines and derivatives	Pyridinecarboxylic acids and derivatives	5.37077e+06	8.76235e+06	7.78614e+06	4.41992e+06	5.25981e+06	5.23344e+06	8.41599e+06	4.30245e+06	4.86352e+06	4.84575e+06	4.86334e+06
M179T352	[M+H]+	3-methoxycinnamic acid	0.263873	3.68399	1.99977e-06	179.082	352.319	HMDB0125518		Phenylpropanoids and polyketides	Cinnamic acids and derivatives	Hydroxycinnamic acids and derivatives	659479	2.45733e+06	2.27366e+06	715486	718549	2.38476e+06	2.7197e+06	576269	2.14072e+06	2.14302e+06	2.05339e+06
M395T56	[M+H-H2O]+	4,4-dimethylcholest-8(9),24-dien-3.beta.-ol	0.338162	1.49612	0.0223011	395.388	56.1785		C05108	Lipids and lipid-like molecules	Prenol lipids	Triterpenoids	1.70782e+06	3.48429e+06	3.3134e+06	2.76833e+06	2.09747e+06	2.41409e+06	3.38606e+06	1.84675e+06	3.82337e+06	3.50574e+06	3.50436e+06
M197T360	[M+H]+	4',6'-dimethoxy-2'-hydroxyacetophenone	0.701429	1.15367	0.115208	197.056	360.195	HMDB0029645	C10726	Organic oxygen compounds	Organooxygen compounds	Carbonyl compounds	4.86457e+06	7.30415e+06	6.09257e+06	5.57452e+06	6.69215e+06	6.21509e+06	6.41339e+06	5.42743e+06	5.85536e+06	5.85519e+06	5.82833e+06
M232T358	[M+H]+	4-amino-9-methoxypsoralen	0.941045	3.52642	0.000378836	232.06	357.57			Phenylpropanoids and polyketides	Coumarins and derivatives	Furanocoumarins	1.50955e+07	5.00259e+07	3.99509e+07	9.91931e+06	1.11122e+07	3.10549e+07	4.35419e+07	1.05418e+07	3.23788e+07	3.11263e+07	3.23835e+07
M166T279	[M+H-H2O]+	(.+/-.)-4-fluoroephedrine	1.54018	10.0884	0.146264	166.086	279.188			Benzenoids	Benzene and substituted derivatives	Phenylpropanes	6.64424e+06	1.98423e+07	1.69487e+08	6.76895e+06	6.32929e+06	2.99186e+07	4.0721e+07	6.02661e+06	8.15231e+07	5.87597e+07	8.04297e+07
M232T325	[M+H]+	4-formylaminoantipyrine	0.705057	11.6348	0.00347055	232.095	325.34			Organoheterocyclic compounds	Azoles	Pyrazoles	154875	5.49386e+06	5.35572e+06	1.44948e+06	1.06335e+06	1.07431e+07	1.09023e+07	125212	5.13867e+06	5.18102e+06	5.1388e+06
M134T309	[M+2H]2+	4h-3,1-benzoxazin-4-one, 6-methyl-2-[(4-methylphenyl)amino]-	0.627917	8.02452	0.00015817	134.06	308.956						872470	8.17415e+06	7.41769e+06	965253	949799	5.18086e+06	8.65754e+06	880019	5.00595e+06	5.00634e+06	5.03104e+06
M83T237	(M+H-H2O)+	4-Hexen-1-ol, (E)-	0.534336	0.787001	0.343338	83.0862	236.539						2.41211e+06	2.15582e+06	1.44055e+06	2.51882e+06	2.38363e+06	3.33242e+06	970817	2.72306e+06	2.5082e+06	2.55718e+06	2.50813e+06
M241T275	[M+H]+	4'-hydroxyflavanone	0.838326	4.3065	9.03759e-05	241.097	274.763		C14241	Phenylpropanoids and polyketides	Flavonoids	Flavans	5.04579e+06	2.07772e+07	2.15166e+07	4.90398e+06	4.4728e+06	1.57578e+07	2.37908e+07	4.58179e+06	2.00971e+07	1.93512e+07	1.89025e+07
M139T985	[M+H-H2O]+	4-hydroxynonenal	1.05517	0.902052	0.878545	139.123	985.34	HMDB0004362	C21642	Lipids and lipid-like molecules	Fatty Acyls	Fatty alcohols	4.95332e+07	1.13835e+07	1.09384e+07	9.7248e+06	1.06312e+07	9.10433e+06	4.2452e+07	1.20109e+07	1.30534e+07	1.21536e+07	1.21587e+07
M146T164	[M+H]+	4-hydroxyquinoline	2.35607	0.933013	0.758681	146.06	163.604		C06343	Organoheterocyclic compounds	Quinolines and derivatives	Quinolones and derivatives	6.08378e+07	7.96666e+07	4.85822e+07	6.71798e+07	6.57119e+07	3.69814e+07	4.79817e+07	3.47903e+07	6.57322e+07	6.57391e+07	5.09939e+07
M192T87	[M+H]+	4-methylethcathinone	0.989053	1.35441	0.126482	192.138	87.1421			Organic oxygen compounds	Organooxygen compounds	Carbonyl compounds	1.51555e+07	2.47656e+07	2.7607e+07	1.55861e+07	2.53253e+07	1.78199e+07	2.31739e+07	1.28682e+07	1.80208e+07	1.80217e+07	1.79497e+07
M178T333	[M+H]+	4-methylmethcathinone	0.232306	1.73975	0.185408	178.123	332.871	HMDB0041923		Organic oxygen compounds	Organooxygen compounds	Carbonyl compounds	2.73819e+06	1.02672e+06	7.31646e+06	3.47935e+06	2.33182e+06	5.16598e+06	5.60942e+06	2.43988e+06	7.15306e+06	8.21205e+06	8.19963e+06
M192T353	[M+H-H2O]+	4-(methylnitrosamino)-1-(3-pyridyl)-1-butanol	0.550351	5.58009	3.2469e-05	192.102	353.322	HMDB0041809	C19574				1.02959e+06	5.80239e+06	6.26377e+06	1.29414e+06	1.1799e+06	7.82694e+06	5.85795e+06	1.11118e+06	7.6707e+06	9.1785e+06	9.3489e+06
M129T414	[M+H]+	4-piperidinecarboxamide	0.815737	0.798697	0.0307404	129.102	413.771	HMDB0000661	C00489	Organoheterocyclic compounds	Piperidines	Piperidinecarboxylic acids and derivatives	5.43339e+06	4.54864e+06	5.17803e+06	5.50537e+06	6.58588e+06	3.8964e+06	4.51128e+06	5.18026e+06	4.66298e+06	4.66326e+06	4.59425e+06
M124T383	(M+H)+	4-Pyridinecarboxylic acid	0.195222	0.694375	0.456653	124.04	382.83						234697	402457	228495	300214	331360	371228	273343	970666	967775	639358	619583
M230T67_1	[M+H]+	4-(trifluoromethyl)quinoline-2,7-diol	0.974459	0.227765	9.94739e-05	230.045	66.5459			Organoheterocyclic compounds	Quinolines and derivatives	Quinolones and derivatives	5.65873e+06	946572	2.56969e+06	5.79956e+06	5.42384e+06	453898	1.32296e+06	6.3572e+06	2.28211e+06	2.1957e+06	2.19601e+06
M147T67_2	[M+H]+	5,6-dimethylbenzimidazole	0.84345	1.77776	0.000153033	147.092	66.754	HMDB0003701	C03114				1.82017e+07	3.50364e+07	3.0131e+07	1.74422e+07	1.69342e+07	2.74025e+07	3.16333e+07	1.7287e+07	1.85084e+07	1.8574e+07	1.8574e+07
M179T283	[M+H]+	5,7-dihydroxychromone	0.63224	0.0498378	3.77258e-09	179.034	283.06	HMDB0032950	C09001	Organoheterocyclic compounds	Benzopyrans	1-benzopyrans	2.20743e+06	69684.3	197160	2.29785e+06	2.30226e+06	88265.6	93070.9	2.18525e+06	899425	900419	919359
M160T396	[M+H]+	5-aminovaleric acid betaine	0.671241	14.3525	0.000361917	160.133	395.892			Lipids and lipid-like molecules	Fatty Acyls	Fatty acids and conjugates	435970	7.9156e+06	8.34439e+06	611446	535947	4.37244e+06	7.6913e+06	390068	4.15223e+06	4.17857e+06	4.17895e+06
M222T270	[M+H]+	5h-dibenzo[a,d]cyclohepten-5,10-imine, 10,11-dihydro-5-methyl-, (5s,10r)-	0.256777	1.97057	0.00184501	222.149	270.082		C13737				3.62673e+06	9.93928e+06	1.02234e+07	4.21574e+06	6.38739e+06	7.45744e+06	9.4213e+06	4.56744e+06	7.67261e+06	8.16074e+06	7.66802e+06
M174T354	(M+H-H2O)+	5-Hydroxyindoleacetate	0.0846711	2.46669	0.000509589	174.055	354.292	HMDB0000763	C05635	Organoheterocyclic compounds	Indoles and derivatives	Indolyl carboxylic acids and derivatives	1.06864e+06	2.79116e+06	2.97237e+06	1.04157e+06	1.11493e+06	1.94551e+06	2.77439e+06	1.02485e+06	2.2038e+06	2.20325e+06	2.22864e+06
M267T232	[M+H]+	5-methyl-7-methoxyisoflavone	0.521491	1.47955	0.522634	267.102	231.556			Phenylpropanoids and polyketides	Isoflavonoids	O-methylated isoflavonoids	7.63199e+06	6.87886e+06	6.91206e+06	6.70608e+06	7.92665e+06	3.46689e+06	2.62483e+07	7.14016e+06	6.44737e+06	8.94925e+06	6.19637e+06
M243T310	[M+H-C2H8O]+	5-o-methylvisamminol	0.50725	5.34168	0.22968	243.084	310.072		C09016	Organoheterocyclic compounds	Benzopyrans	1-benzopyrans	822414	239547	2.18373e+07	3.19161e+06	1.64786e+06	380905	1.19157e+07	773083	1.11437e+07	1.17838e+07	1.11702e+07
M211T269	[M+H-C5H11NO2]+	6-acetylmorphine	0.97984	11.1847	6.34863e-06	211.097	268.589		C11781				815335	1.67955e+07	1.6029e+07	1.95896e+06	2.01295e+06	1.30928e+07	1.71511e+07	851592	1.11512e+07	1.10897e+07	1.10896e+07
M138T135	[M+H-H2O]+	6-hydroxytropinone	0.45436	2.09899	0.00679769	138.091	135.448						1.15175e+07	2.85593e+07	2.66575e+07	1.283e+07	1.32004e+07	1.54751e+07	2.76585e+07	9.30809e+06	1.94502e+07	1.94502e+07	1.9533e+07
M313T354	[M+H]+	7,8,4'-trimethoxyisoflavone	0.588128	1.15766	0.368732	313.126	354.447			Phenylpropanoids and polyketides	Isoflavonoids	O-methylated isoflavonoids	4.20036e+06	6.57415e+06	4.41888e+06	5.98297e+06	4.37474e+06	5.32987e+06	4.5179e+06	3.44449e+06	6.01045e+06	6.27155e+06	7.10754e+06
M240T342_1	[M+H]+	7,8-dihydrobiopterin	0.0370533	2.38531	0.00289068	240.102	341.752	HMDB0000038	C02953	Organoheterocyclic compounds	Pteridines and derivatives	Pterins and derivatives	1.8311e+06	5.57946e+06	3.67599e+06	1.73761e+06	1.7451e+06	3.46974e+06	3.73434e+06	1.58656e+06	3.03503e+06	3.58549e+06	3.60261e+06
M423T58_1	[M+Na]+	7.alpha.-hydroxy-4-cholesten-3-one	0.412239	2.82029	0.000191688	423.326	58.2857	HMDB0001993	C05455	Lipids and lipid-like molecules	Steroids and steroid derivatives	Cholestane steroids	4.81615e+06	1.8556e+07	1.67463e+07	6.38383e+06	6.53446e+06	1.28567e+07	1.76081e+07	5.5848e+06	2.13287e+07	2.07507e+07	2.13392e+07
M204T351	[M+H-H2O]+	7-chloro-3-methylquinoline-8-carboxylic acid	0.949012	524.167	4.10151e-05	204.033	351.356		C18891	Organoheterocyclic compounds	Quinolines and derivatives	Quinoline carboxylic acids	35906.3	1.3521e+07	1.17398e+07	26050.4	19301.4	8.67347e+06	1.32053e+07	8673.99	8.58469e+06	8.57592e+06	8.6292e+06
M232T368	[M+H]+	7-diethylamino-4-methylcoumarin	0.732087	6.75656	5.00046e-05	232.133	368.337		C04418				1.22148e+06	9.61473e+06	1.20655e+07	1.5178e+06	2.93526e+06	1.00382e+07	1.30464e+07	950838	1.12284e+07	1.33481e+07	1.13861e+07
M241T106	[M+H]+	7-hydroxyflavanone	0.60467	3.32556	7.60448e-05	241.064	106.468		C14290	Phenylpropanoids and polyketides	Flavonoids	Flavans	4.64581e+06	1.68773e+07	1.63364e+07	5.17643e+06	5.71408e+06	1.45906e+07	2.04594e+07	4.99067e+06	1.23309e+07	1.23346e+07	1.24689e+07
M190T67_2	[M+H]+	7-methoxy-2-methylquinolin-4-ol	0.382277	3.26878	0.000753148	190.087	66.5793			Organoheterocyclic compounds	Quinolines and derivatives	Quinolones and derivatives	1.50053e+06	1.34566e+07	1.16838e+07	6.63335e+06	1.73135e+06	1.17528e+07	1.31701e+07	5.45041e+06	7.44906e+06	7.79053e+06	7.4386e+06
M177T320	[M+H]+	7-methoxycoumarin	1.22626	1.10603	0.520301	177.066	320.272	HMDB0029758	C09268				1.42702e+07	1.71068e+07	1.65018e+07	1.70319e+07	1.74426e+07	1.35897e+07	2.49676e+07	1.65027e+07	1.78584e+07	1.87772e+07	1.87676e+07
M279T66_3	[M+H-H2O]+	9(10)-epoxy-12z-octadecenoic acid	0.651509	1.95023	0.000980416	279.232	65.808			Lipids and lipid-like molecules	Fatty Acyls	Fatty acids and conjugates	1.69255e+07	3.87141e+07	4.15756e+07	2.30619e+07	1.869e+07	2.93097e+07	3.8664e+07	1.73464e+07	3.96903e+07	4.0861e+07	4.04712e+07
M247T285	[M+H-H2O]+	(+)-abscisic acid	0.739911	0.986141	0.97349	247.144	284.613		C06082	Lipids and lipid-like molecules	Prenol lipids	Sesquiterpenoids	4.27808e+06	9.88278e+06	9.65112e+06	6.29915e+06	6.14107e+06	321887	9.00858e+06	1.25517e+07	6.96035e+06	6.95708e+06	7.19113e+06
M242T259	[M+H-NH3]+	Acadesine (drug)	2.43113	0.970534	0.814421	242.081	258.87	HMDB0062179	C04663				4.82771e+07	6.40491e+07	4.62287e+07	5.24649e+07	7.42592e+07	5.95895e+07	6.29158e+07	6.48492e+07	6.18918e+07	5.38461e+07	5.5359e+07
M243T372	[M+H-C6H10]+	Acetohexamide	0.790252	0.29279	1.66628e-06	243.029	371.587	HMDB0014558	C06806	Organic oxygen compounds	Organooxygen compounds	Carbonyl compounds	4.0956e+06	1.54237e+06	1.06877e+06	3.81668e+06	3.87488e+06	887779	1.10819e+06	3.94809e+06	1.48909e+06	1.48897e+06	1.47171e+06
M146T392	[M]+	Acetylcholine	0.518961	6.49266	0.00025108	146.118	392.342	HMDB0000895	C01996	Organic nitrogen compounds	Organonitrogen compounds	Quaternary ammonium salts	879006	5.88089e+06	6.59766e+06	950523	847168	3.78776e+06	5.84995e+06	729652	3.3949e+06	3.39524e+06	3.49145e+06
M207T117_2	[M+H]+	Acetyleugenol	0.97769	5.70819	2.97957e-05	207.113	116.652	HMDB0034122	C14567				5.03782e+06	2.47769e+07	2.54362e+07	680837	5.1896e+06	2.0525e+07	2.10019e+07	5.16341e+06	1.48497e+07	1.48842e+07	1.4179e+07
M136T342	[M+H]+	Adenine	0.881125	28.4951	5.96287e-05	136.076	342.304	HMDB0000034	C00147	Organoheterocyclic compounds	Imidazopyrimidines	Purines and purine derivatives	428940	1.179e+07	1.26508e+07	401220	353761	7.86533e+06	1.16897e+07	360057	6.88594e+06	6.95204e+06	6.92403e+06
M268T296	[M+H]+	Adenosine	0.838002	5.30584	3.37831e-05	268.102	295.889	HMDB0000050	C00212	"Nucleosides, nucleotides, and analogues"	Purine nucleosides		575634	1.49671e+07	1.81763e+07	3.83903e+06	3.42169e+06	1.74285e+07	1.87145e+07	5.22215e+06	1.34907e+07	1.36439e+07	1.36434e+07
M312T353_1	[M+H-H2O]+	Adenosine 3',5'-cyclic monophosphate	0.83411	8.3815	1.64324e-05	312.051	353.13	HMDB0000058	C00575	Nucleosides, nucleotides, and analogues	Purine nucleotides	Cyclic purine nucleotides	1.38886e+06	1.30793e+07	1.40105e+07	1.29477e+06	1.6925e+06	9.95384e+06	1.29188e+07	1.58491e+06	9.56047e+06	1.00151e+07	1.00155e+07
M114T87	[M+H-NH3]+	Agmatine	1.77355	0.615623	0.177108	114.092	86.6133	HMDB0001432	C00179	Organic nitrogen compounds	Organonitrogen compounds	Guanidines	1.2433e+07	2.34866e+07	2.10525e+07	4.46105e+07	2.47759e+07	1.64163e+07	1.32457e+07	3.87107e+07	3.8876e+07	3.43905e+07	3.40864e+07
M197T353	[M+H-C13H16O7]+	Albiflorin	0.608409	6.85537	1.72569e-07	197.092	352.847		C17457	Lipids and lipid-like molecules	Prenol lipids	Terpene glycosides	1.10358e+06	6.62394e+06	7.33336e+06	769196	1.2053e+06	7.05485e+06	7.58512e+06	1.09344e+06	5.10805e+06	5.10816e+06	5.12364e+06
M172T959	[M+H-NH3]+	.alpha.-ethyltryptamine	0.477049	0.989171	0.848784	172.133	958.67			Organoheterocyclic compounds	Indoles and derivatives	Indoles	2.13007e+06	2.19085e+06	1.93145e+06	2.35279e+06	2.31825e+06	2.24679e+06	2.40769e+06	2.07176e+06	2.25866e+06	2.26321e+06	2.25867e+06
M232T66_2	[M+H]+	.alpha.-piperidinobutiophenone	1.68412	1.1477	0.38882	232.17	66.0361			Organic oxygen compounds	Organooxygen compounds	Carbonyl compounds	3.2634e+07	3.7713e+07	4.20295e+07	3.32017e+07	3.30408e+07	2.22458e+07	4.05676e+07	2.53339e+07	3.25899e+07	3.25935e+07	3.11803e+07
M246T66_3	[M+H]+	.alpha.-pyrrolidinohexanophenone	1.6116	1.04675	0.771985	246.185	66.0361			Organic oxygen compounds	Organooxygen compounds	Carbonyl compounds	2.97305e+07	3.15307e+07	3.01194e+07	2.45977e+07	2.47358e+07	1.58771e+07	3.1838e+07	2.54165e+07	3.08671e+07	3.06013e+07	3.06011e+07
M153T299_2	[M+H]+	(-)-.alpha.-thujone	0.483625	1.07339	0.0404101	153.139	298.531	HMDB0036115	C09906	Lipids and lipid-like molecules	Prenol lipids	Monoterpenoids	2.33241e+06	2.46009e+06	2.7086e+06	2.47161e+06	2.35992e+06	2.6003e+06	2.62512e+06	2.5195e+06	2.62039e+06	2.62108e+06	2.65458e+06
M230T104_3	[M+H]+	Amiloride	0.750762	1.32615	0.164776	230.046	104.019	HMDB0014732	C06821	Organoheterocyclic compounds	Diazines	Pyrazines	8.27737e+06	1.23524e+07	1.41356e+07	8.85781e+06	7.33305e+06	1.22179e+07	6.37388e+06	9.52479e+06	9.33085e+06	9.67585e+06	9.67767e+06
M332T385	[M+H]+	Aminoacifluorfen	0.806173	0.506007	0.00794094	332.04	384.925			Benzenoids	Benzene and substituted derivatives	Diphenylethers	4.90721e+06	1.89071e+06	1.7509e+06	4.4862e+06	4.84037e+06	1.6901e+06	4.03753e+06	4.28226e+06	3.65793e+06	3.65781e+06	3.67905e+06
M366T383_2	[M+H]+	Amoxicillin	0.985927	11.555	0.00200969	366.118	382.51	HMDB0015193	C06827	Organoheterocyclic compounds	Lactams	Beta lactams	1.75978e+06	1.76853e+07	1.72463e+07	1.93601e+06	931054	9.37657e+06	2.39652e+07	1.2817e+06	1.15442e+07	1.15466e+07	1.17054e+07
M266T294_2	[M+H]+	Anisomycin	0.270834	3.29997	0.00148971	266.118	293.583		C11281	Benzenoids	Phenol ethers	Anisoles	1.02371e+06	5.98499e+06	6.07223e+06	2.7723e+06	1.67154e+06	3.79579e+06	5.45519e+06	989530	3.52746e+06	3.57124e+06	3.57168e+06
M241T402	[M+H]+	Anserine	0.263338	10.9724	0.000246594	241.118	402.043	HMDB0000194	C01262	Organic acids and derivatives	Peptidomimetics	Hybrid peptides	129863	1.36686e+06	1.30526e+06	103549	90688.9	764140	1.20121e+06	98548.8	721986	722040	699152
M332T243	[M+H]+	Arachidonoyl-n,n-dimethylamide	2.0078	1.03733	0.793359	332.316	243.356			Lipids and lipid-like molecules	Fatty Acyls	Fatty amides	4.08179e+07	3.74029e+07	5.92395e+07	4.4618e+07	4.80819e+07	4.21009e+07	3.73399e+07	3.62283e+07	3.88852e+07	3.88874e+07	3.93875e+07
M356T188	[M+H]+	Arachidoyl ethanolamide	0.924707	0.988282	0.956256	356.352	188.166			Organic nitrogen compounds	Organonitrogen compounds	Amines	7.62048e+06	7.94961e+06	1.19726e+07	8.18031e+06	8.11377e+06	3.8886e+06	8.72464e+06	9.0067e+06	8.91102e+06	8.90989e+06	9.5364e+06
M114T23	[M+H-CH5N3]+	Arcaine	0.983442	1.19898	0.604081	114.092	23.3711		C03047	Organic nitrogen compounds	Organonitrogen compounds	Guanidines	1.09818e+07	1.06154e+07	9.98997e+06	9.80127e+06	9.65713e+06	2.59602e+07	9.90955e+06	1.66623e+07	9.87341e+06	9.89404e+06	9.18995e+06
M294T244_2	[M+H]+	Aristolactam	0.810074	1.35393	0.517153	294.076	243.648						1.0352e+07	2.32745e+07	6.62423e+06	1.12383e+07	1.10915e+07	3.41427e+06	2.43376e+07	9.89844e+06	1.23887e+07	1.01413e+07	1.02789e+07
M237T316	[M+H]+	Asp-Cys	0.555735	3.70028	0.000537822	237.054	316.025			Organic acids and derivatives	Carboxylic acids and derivatives	Amino acids, peptides, and analogues	3.10344e+06	1.41489e+07	1.31792e+07	4.14691e+06	2.42123e+06	8.61789e+06	1.3971e+07	3.81847e+06	7.85222e+06	7.81598e+06	7.81622e+06
M263T107	[M+H]+	Asp-Glu	0.90005	0.464152	0.00140686	263.082	106.99			Organic acids and derivatives	Carboxylic acids and derivatives	Amino acids, peptides, and analogues	4.90761e+06	3.36974e+06	2.03494e+06	5.44709e+06	6.02531e+06	3.42001e+06	1.74942e+06	6.40157e+06	2.59342e+06	2.6024e+06	2.64616e+06
M216T67_2	[M+H]+	Atrazine	0.862519	5.36509	0.000944631	216.102	66.5193	HMDB0041830	C06551	Organoheterocyclic compounds	Triazines	1,3,5-triazines	4.03569e+06	1.80854e+07	2.01891e+07	2.96277e+06	3.1903e+06	1.2285e+07	2.43887e+07	3.78085e+06	1.23663e+07	1.23444e+07	1.29526e+07
M290T264_1	[M+H]+	Atropine	1.21385	1.08581	0.623218	290.175	264.162	HMDB0014712	C01479	Phenylpropanoids and polyketides/Alkaloids and derivatives	Phenylpropanoic acids/Tropane alkaloids		1.54769e+07	2.11273e+07	2.19717e+07	1.6764e+07	1.47906e+07	1.60548e+07	1.07129e+07	1.7314e+07	1.46841e+07	1.46834e+07	1.38188e+07
M214T267	[M+H]+	(+-)-baclofen	1.30927	0.98982	0.970419	214.086	267.406						1.95238e+07	1.88525e+07	3.21608e+07	1.63456e+07	1.59788e+07	1.3666e+07	1.89203e+07	3.26112e+07	1.74494e+07	1.57302e+07	1.74727e+07
M260T66_1	[M+H+2i]+	Barbamate	0.924275	0.290722	2.52271e-05	260.005	66.2851		C19059	Benzenoids	Benzene and substituted derivatives	Phenylcarbamic acid esters	5.2944e+06	1.07828e+06	1.49866e+06	5.51651e+06	5.43604e+06	1.17745e+06	2.49923e+06	5.26376e+06	1.28174e+06	1.28109e+06	1.36385e+06
M228T267	[M]+	Benz[a]anthracene	0.666541	5.16632	0.000287262	228.085	267.312		C14317				2.04624e+06	1.10656e+07	1.38094e+07	2.07586e+06	2.20011e+06	8.13929e+06	1.04575e+07	2.09225e+06	4.33288e+06	4.25081e+06	5.6357e+06
M290T59	[M+H-C7H4O2]+	Benzamide, n-(5z,8z,11z,14z)-5,8,11,14-eicosatetraen-1-yl-4-hydroxy-	1.1122	1.01413	0.891228	290.284	58.7381			Benzenoids	Benzene and substituted derivatives	Benzoic acids and derivatives	1.13704e+07	1.32919e+07	1.36391e+07	1.21681e+07	1.26407e+07	8.71317e+06	1.29675e+07	1.17554e+07	1.34675e+07	1.33541e+07	1.34661e+07
M230T240	[M+H]+	Benz[c]acridine	0.966555	3.44568	0.00844984	230.118	239.716	HMDB0014979	C19338	Organoheterocyclic compounds	Quinolines and derivatives	Benzoquinolines	1.57751e+07	2.86491e+07	7.03931e+07	1.27605e+07	1.27533e+07	5.55529e+07	4.14994e+07	1.56213e+07	2.83122e+07	3.40449e+07	3.36192e+07
M184T395	[M+H]+	Benzyl alcohol, p-fluoro-.alpha.-[1-(methylamino)ethyl]-, erythro-(.+/-.)-	0.387274	4.09922	0.0136973	184.133	395.325			Benzenoids	Benzene and substituted derivatives	Phenylpropanes	1.26446e+06	5.50016e+06	6.50669e+06	1.13907e+06	1.16841e+06	1.73713e+06	5.85508e+06	1.20922e+06	2.32028e+06	2.58958e+06	2.59519e+06
M214T245	[M+H]+	Benzyl nicotinate	0.711255	3.43307	0.0107415	214.086	245.226		C12865	Benzenoids	Benzene and substituted derivatives	Benzyloxycarbonyls	1.37405e+07	4.90597e+07	2.04518e+07	6.16292e+06	1.85109e+07	3.45044e+07	4.77893e+07	5.8041e+06	1.96385e+07	1.99865e+07	2.20951e+07
M355T112	[M+H-C20H36O12]+	.beta.-acetyldigoxin	0.704798	7.30204	0.00741866	355.229	112.455			Lipids and lipid-like molecules	Steroids and steroid derivatives	Steroid lactones	1.16973e+06	7.38487e+06	1.36342e+07	1.44603e+06	1.55773e+06	1.40448e+07	5.34974e+06	1.36108e+06	5.3695e+06	6.19412e+06	6.21114e+06
M409T56	[M+H-H2O]+	.beta.-amyrin	0.11262	2.61956	0.000817539	409.404	55.7677		C08616	Lipids and lipid-like molecules	Prenol lipids	Triterpenoids	876179	3.0774e+06	3.17983e+06	1.38202e+06	1.07537e+06	2.05865e+06	3.05733e+06	1.00808e+06	2.90911e+06	2.82011e+06	2.91328e+06
M180T344	[M+NH4-H2O]+	.beta.-d-glucose	0.988167	29.2272	8.69337e-05	180.102	344.097	HMDB0000516	C00221	Organic oxygen compounds	Organooxygen compounds	Carbohydrates and carbohydrate conjugates	548400	1.50868e+07	1.57059e+07	445034	458100	9.55806e+06	1.50012e+07	442318	8.45552e+06	8.50669e+06	8.50691e+06
M118T348_2	[M+H]+	Betaine	0.991662	2.03541	0.000592786	118.087	348.16	HMDB0000043	C00719	Organic acids and derivatives	Carboxylic acids and derivatives	Amino acids, peptides, and analogues	5.65211e+07	1.38576e+08	1.33144e+08	6.653e+07	7.88523e+07	1.11033e+08	1.56161e+08	6.2866e+07	1.28881e+08	1.2888e+08	1.27772e+08
M397T66_3	[M+H-H2O]+	.beta.-sitosterol	0.593368	8.50012	2.47432e-05	397.383	65.8234	HMDB0000852	C01753	Lipids and lipid-like molecules	Steroids and steroid derivatives	Stigmastanes and derivatives	157546	6.88746e+06	6.97123e+06	1.01589e+06	555407	5.28452e+06	7.06612e+06	1.35457e+06	5.05803e+06	5.25666e+06	5.25333e+06
M301T645	[M+H]+	Bifenazate	0.382811	1.04183	0.381247	301.141	644.734		C18589	Benzenoids	Benzene and substituted derivatives	Biphenyls and derivatives	1.47773e+06	1.42907e+06	1.44821e+06	1.44704e+06	1.4668e+06	1.64781e+06	1.65929e+06	1.54452e+06	1.41335e+06	1.44975e+06	1.44835e+06
M178T67	[M+H]+	Buphedrone	0.41304	2.05627	0.039764	178.123	66.7189			Organic oxygen compounds	Organooxygen compounds	Carbonyl compounds	1.10209e+07	1.81495e+07	2.4955e+07	1.29979e+07	1.10444e+07	1.22743e+07	3.07755e+07	6.83516e+06	1.33127e+07	1.28357e+07	1.28496e+07
M239T559	[M+H]+	Busan	0.759863	0.36867	0.11179	239.001	558.783						1.07038e+07	1.94867e+06	1.58007e+06	3.34796e+06	3.17324e+06	2.37618e+06	1.96368e+06	4.11824e+06	1.99828e+06	1.98564e+06	2.08929e+06
M175T829	[M+H-C3H6O2]+	Butanoic acid, 4-(2,4-dichlorophenoxy)-	0.42024	0.832647	0.803909	174.973	828.557		C14404	Benzenoids	Benzene and substituted derivatives	Halobenzenes	618668	6.50962e+06	303173	5.41768e+06	3.74067e+06	925491	1.53986e+06	1.36593e+06	2.62225e+06	2.7491e+06	3.7537e+06
M288T66_3	[M+H]+	C17-sphinganine	0.543413	2.71444	0.0111578	288.29	66.0721			Organic nitrogen compounds	Organonitrogen compounds	Amines	3.37453e+07	6.44518e+07	7.4401e+07	2.43556e+07	1.16784e+07	3.91687e+07	9.02622e+07	2.90564e+07	5.02637e+07	5.017e+07	5.01703e+07
M139T388	(M+H)+	Cacodylic Acid	0.967933	55.8368	0.000484016	138.974	387.618						105110	1.48161e+07	1.46164e+07	229418	258829	7.37489e+06	1.5023e+07	334889	5.78821e+06	6.74497e+06	6.71359e+06
M115T301	[M+H-NH3]+	Caldine	0.768667	0.480948	9.47734e-06	115.123	300.642	HMDB0011634	C03375	Organic nitrogen compounds	Organonitrogen compounds	Amines	4.14275e+06	1.8759e+06	1.77271e+06	4.06692e+06	4.10361e+06	2.44292e+06	1.86023e+06	4.22024e+06	2.40475e+06	2.42348e+06	2.40914e+06
M197T283	[M+H]+	Cantharidin	0.796536	28.6672	0.00175246	197.081	283.072		C16778				333246	8.29829e+06	1.07393e+07	450074	309869	5.58668e+06	1.3697e+07	243576	5.38943e+06	5.4476e+06	5.44764e+06
M289T377	[M+H-C3H6]+	Carnosol	0.881429	8.7855	0.00897504	289.139	376.549	HMDB0002121	C09069	Lipids and lipid-like molecules	Prenol lipids	Terpene lactones	1.80574e+06	6.45483e+06	2.47377e+07	1.93499e+06	1.95911e+06	1.54924e+07	1.89449e+07	1.77039e+06	1.45428e+07	1.45639e+07	1.53656e+07
M274T363	[M+H]+	Carprofen	0.226611	2.53477	0.109584	274.071	363.014	HMDB0014959	C18364	Organoheterocyclic compounds	Indoles and derivatives	Carbazoles	1.10879e+07	1.26048e+07	3.75831e+07	8.16826e+06	5.92534e+06	1.51094e+07	1.21494e+07	5.37225e+06	2.47106e+07	2.24614e+07	2.46172e+07
M356T385	[M+Na]+	Carpropamid	0.91733	0.258676	1.33361e-05	356.04	384.828		C10932	Benzenoids	Benzene and substituted derivatives	Halobenzenes	5.10488e+06	1.34319e+06	1.71614e+06	4.69773e+06	5.97523e+06	1.02119e+06	1.3565e+06	5.24082e+06	2.09192e+06	2.15418e+06	2.15445e+06
M158T305	[M+H-C10H10N2O2]+	Cephalexin	0.516263	4.3261	0.000319084	158.027	305.379	HMDB0014707	C06895	Organoheterocyclic compounds	Lactams	Beta lactams	1.96325e+06	9.00126e+06	8.35611e+06	1.61003e+06	1.93084e+06	5.42931e+06	8.5445e+06	1.73823e+06	5.21202e+06	5.09384e+06	5.21085e+06
M209T288_2	[M+H]+	Chalcone	0.44808	7.11488	9.10384e-05	209.092	287.724	HMDB0003066	C01484	Phenylpropanoids and polyketides	Linear 1,3-diarylpropanoids	Chalcones and dihydrochalcones	495863	4.29226e+06	4.15114e+06	560243	576437	2.83588e+06	4.39362e+06	570290	2.91543e+06	2.88883e+06	2.88918e+06
M257T205	[M+H]+	Chanoclavine-i	2.28752	0.952063	0.855901	257.15	204.723		C09131	Alkaloids and derivatives	Ergoline and derivatives	Clavines and derivatives	5.18304e+07	3.15661e+07	6.48058e+07	5.14332e+07	5.04027e+07	2.09931e+07	7.26365e+07	4.59018e+07	5.78464e+07	6.83794e+07	5.81351e+07
M341T319	[M+H]+	Chitobiose	0.818686	21.0204	2.67395e-05	341.149	319.499	HMDB0003556	C01674	Organic oxygen compounds	Organooxygen compounds	Carbohydrates and carbohydrate conjugates	516945	1.0478e+07	1.11077e+07	436027	464593	7.41518e+06	1.0083e+07	441770	6.26135e+06	6.25706e+06	6.35569e+06
M323T382_2	[M+H]+	Chloramphenicol	0.429943	0.169086	4.33529e-07	323.018	382.374	HMDB0014589	C00918	Benzenoids	Benzene and substituted derivatives	Nitrobenzenes	1.16092e+06	173891	237844	1.02959e+06	1.12333e+06	113167	218047	1.08009e+06	178965	184028	183980
M407T383_1	[M+H-H2O+2i]+	Chloramphenicol succinate	0.792894	0.0399622	1.60365e-06	407.039	383.41		C11727	Benzenoids	Benzene and substituted derivatives	Nitrobenzenes	4.04949e+06	108062	222191	3.41321e+06	3.54862e+06	155544	81836.9	3.19294e+06	682129	693611	745591
M104T393	[M]+	Choline	0.896866	8.55076	0.000369331	104.107	393.132	HMDB0000097	C00114	Organic nitrogen compounds	Organonitrogen compounds	Quaternary ammonium salts	1.18638e+06	1.62447e+07	1.7807e+07	4.0739e+06	943700	1.02292e+07	1.69198e+07	953368	9.66098e+06	9.66395e+06	1.07774e+07
M191T357	[M+H-2H2O]+	Chorismic acid	0.785027	0.481664	2.4151e-05	191.034	356.896	HMDB0012199	C00251	Organic acids and derivatives	Carboxylic acids and derivatives	Dicarboxylic acids and derivatives	4.83533e+06	2.27908e+06	1.84947e+06	4.24452e+06	4.1188e+06	2.16754e+06	2.05271e+06	4.13458e+06	2.56525e+06	2.53272e+06	2.5314e+06
M375T455	[M+H]+	Chrysosplenetin	0.401563	0.945757	0.790832	375.098	454.619		C10030	Phenylpropanoids and polyketides	Flavonoids	O-methylated flavonoids	2.21469e+06	1.58099e+06	2.34395e+06	1.31885e+06	2.14998e+06	1.59745e+06	1.15614e+06	1.37804e+06	1.04485e+06	1.03283e+06	1.03274e+06
M359T330	[M+H]+	Cilastatin	0.964698	46.347	6.84255e-06	359.16	330.442	HMDB0015535	C01675	Organic acids and derivatives	Carboxylic acids and derivatives	Amino acids, peptides, and analogues	138322	1.2414e+07	1.47405e+07	390324	387759	1.05854e+07	1.28435e+07	174998	9.04607e+06	8.70827e+06	8.70409e+06
M301T383	[M+H]+	Cinnavalininate	0.774735	0.252291	0.00853055	301.045	382.903	HMDB0004078	C05640	Organoheterocyclic compounds	Benzoxazines	Phenoxazines	6.52713e+06	1.40925e+06	1.26986e+06	3.62475e+06	3.30394e+06	725610	798550	3.2046e+06	1.72947e+06	1.82832e+06	1.72688e+06
M167T62	[M+H-H2O]+	Cis-pinonic acid	0.749269	4.11598	0.000177475	167.107	61.9009			Organic oxygen compounds	Organooxygen compounds	Carbonyl compounds	3.94717e+06	1.7486e+07	2.19875e+07	7.49901e+06	3.97002e+06	1.66177e+07	2.29576e+07	3.78913e+06	1.31636e+07	1.33351e+07	1.33349e+07
M109T928	[M+H-C7H14O]+	(cis+trans)-nerodilol	0.725846	1.38063	0.114983	109.102	928.045		C09704	Lipids and lipid-like molecules	Prenol lipids	Sesquiterpenoids	1.34999e+07	1.23987e+07	1.15098e+07	9.69209e+06	5.78222e+06	1.63942e+07	1.63247e+07	1.20416e+07	1.32484e+07	1.39788e+07	1.39851e+07
M194T107	[M+H+2i]+	Clopidol	0.970919	95.8226	0.00159509	193.994	107.421			Organoheterocyclic compounds	Pyridines and derivatives	Halopyridines	84335.9	1.43876e+07	1.62427e+07	130851	76396.4	5.97944e+06	1.51569e+07	248651	1.46906e+07	1.50043e+07	1.49984e+07
M272T361	[M+H]+	Clorgyline	0.690939	4.66967	1.77178e-07	272.055	360.78		C11685	Benzenoids	Benzene and substituted derivatives	Halobenzenes	2.28519e+06	1.27313e+07	1.25091e+07	2.73442e+06	3.06614e+06	1.22306e+07	1.13258e+07	2.364e+06	1.32129e+07	1.32331e+07	1.39972e+07
M327T358	[M+H]+	Clozapine	0.201091	1.99083	0.114993	327.142	358.485	HMDB0014507	C06924	Organoheterocyclic compounds	Benzodiazepines	Dibenzodiazepines	2.77305e+06	5.86697e+06	6.11081e+06	1.85437e+06	4.37283e+06	2.32276e+06	9.90656e+06	3.15906e+06	1.60821e+06	1.49771e+06	1.49318e+06
M243T63	[M+H-C3H7N]+	Codeine	0.328024	1.98841	0.000436834	243.102	62.7108	HMDB0004995	C06174				4.63077e+06	9.20162e+06	9.71635e+06	4.15125e+06	4.47789e+06	7.00291e+06	9.46119e+06	4.53427e+06	7.22951e+06	7.80084e+06	7.23402e+06
M317T322	[M+H]+	Combrestatin a4	0.699547	16.38	8.64654e-06	317.134	322.348		C20268				410820	8.19738e+06	7.85262e+06	453859	491721	5.94141e+06	7.47277e+06	442385	5.03632e+06	5.18014e+06	5.17982e+06
M181T265	[M+H]+	Coniferol	0.962512	10.7476	0.00461827	181.086	265.365	HMDB0012915	C00590	Benzenoids	Phenols	Methoxyphenols	595555	2.32582e+07	7.76335e+06	2.96819e+06	1.41943e+06	1.6232e+07	2.21828e+07	1.47749e+06	2.09028e+07	2.09872e+07	2.15781e+07
M163T351	[M+H-H2O]+	Coniferyl alcohol	0.633873	10.6241	0.00353315	163.075	351.057	HMDB0012915	C00590	Benzenoids	Phenols	Methoxyphenols	797935	4.87891e+06	1.00353e+07	493137	966061	5.09865e+06	1.00824e+07	575596	5.45188e+06	5.47747e+06	5.827e+06
M128T301	[M+H]+	Coniine	0.529304	0.735092	0.0123362	128.144	300.888		C06523				2.2527e+06	1.5325e+06	1.42908e+06	2.35758e+06	2.31481e+06	2.18792e+06	1.60202e+06	2.2595e+06	1.70023e+06	1.8182e+06	1.81733e+06
M124T994	[M+H-C9H10O4]+	Convolvamine	0.729596	1.32199	0.393521	124.087	993.7		C10854	Benzenoids	Benzene and substituted derivatives	Benzoic acids and derivatives	1.78995e+07	1.92698e+07	2.26163e+07	1.78737e+07	80507.6	1.6119e+07	1.80769e+07	2.16974e+07	1.92809e+07	1.92809e+07	1.93224e+07
M132T383	[M+H]+	Creatine	0.661966	0.721272	0.4154	132.077	382.952	HMDB0000064	C00300	Organic acids and derivatives	Carboxylic acids and derivatives	Amino acids, peptides, and analogues	2.94379e+06	3.81739e+06	3.95617e+06	9.98577e+06	5.21831e+06	3.50863e+06	3.86645e+06	2.85479e+06	4.70435e+06	4.74851e+06	4.7128e+06
M204T311	[M+H]+	Crotamiton	0.448596	2.10266	0.00585982	204.138	310.985			Benzenoids	Benzene and substituted derivatives	Anilides	9.9026e+06	2.32545e+07	2.44508e+07	9.76264e+06	1.04619e+07	1.31837e+07	2.34201e+07	9.96923e+06	1.33775e+07	1.35201e+07	1.33072e+07
M264T66_3	[M+H-H2O]+	Cycloheximide	0.722697	1.85229	0.000198544	264.138	65.5438		C06685	Organoheterocyclic compounds	Pyridines and derivatives	Hydropyridines	1.50712e+07	3.01111e+07	3.25349e+07	1.78289e+07	2.12844e+07	3.14635e+07	3.60441e+07	1.60817e+07	2.31643e+07	2.28103e+07	2.29901e+07
M100T967	[M+H]+	Cyclohexylamine	1.3057	1.00901	0.901333	100.113	966.75	HMDB0031404	C00571	Organic nitrogen compounds	Organonitrogen compounds	Cyclohexylamines	1.73835e+07	1.9179e+07	1.76435e+07	1.69798e+07	1.71632e+07	1.77947e+07	1.37929e+07	1.62728e+07	1.70301e+07	1.70302e+07	1.69557e+07
M275T449	[M+H-3H2O]+	Cyclopentanehexanoic acid, 2-[(2z)-4-carboxy-2-buten-1-yl]-3,5-dihydroxy-.gamma.-oxo-, (1r,2r,3s,5s)-	0.314702	4.03081	0.0306518	275.124	449.383			Lipids and lipid-like molecules	Fatty Acyls	Eicosanoids	1.11567e+06	3.74182e+06	7.67503e+06	1.02317e+06	1.08131e+06	2.44384e+06	3.39769e+06	1.06148e+06	2.80313e+06	3.90476e+06	3.86044e+06
M281T334	[M+H]+	Cyclopeptine	0.902151	6.62677	0.151134	281.111	333.953		C20579	Organoheterocyclic compounds	Benzodiazepines	1,4-benzodiazepines	3.04488e+06	2.51637e+06	4.715e+07	6.53527e+06	4.3523e+06	3.39918e+06	5.30081e+07	2.07442e+06	4.72839e+06	4.37321e+06	4.36918e+06
M337T373	[M+H]+	Cyclopiazonic acid	0.300403	3.41839	0.0181494	337.143	372.578		C03032	Organoheterocyclic compounds	Indoles and derivatives	Indoles	1.16814e+06	4.98227e+06	7.63375e+06	1.45771e+06	1.60342e+06	2.55514e+06	4.18673e+06	1.43361e+06	3.13625e+06	2.98674e+06	2.97868e+06
M288T112	[M+H]+	Cyproheptadine	0.290857	2.71406	0.000815272	288.196	112.449	HMDB0014578	C06935				5.33356e+06	1.42058e+07	1.7725e+07	4.77315e+06	4.91165e+06	1.1348e+07	1.23108e+07	5.46376e+06	1.17361e+07	1.24522e+07	1.24381e+07
M194T345	[M+2H]2+	Cys-His-Lys	0.626955	2.10801	0.173232	194.118	345.18			Organic acids and derivatives	Carboxylic acids and derivatives	Amino acids, peptides, and analogues	2.34153e+07	1.9573e+07	7.68112e+07	1.90362e+07	1.95487e+07	1.77368e+07	6.03981e+07	2.07884e+07	3.86884e+07	3.86484e+07	3.1242e+07
M241T44	[M+H]+	Cystine	0.904904	0.376228	1.96617e-05	241.049	43.8858		C01420	Organic acids and derivatives	Carboxylic acids and derivatives	Amino acids, peptides, and analogues	4.99568e+06	2.44349e+06	1.67967e+06	5.42103e+06	5.87157e+06	1.6521e+06	2.3413e+06	5.28525e+06	3.10325e+06	3.10372e+06	3.18328e+06
M244T362_2	[M+H-C2HO2N]+	Dantrolene	0.603622	2.84933	0.000549474	244.06	361.609		C06939	Organoheterocyclic compounds	Azolidines	Imidazolidines	1.08225e+07	3.24402e+07	3.51529e+07	1.0989e+07	1.21834e+07	2.29734e+07	3.67012e+07	1.06709e+07	2.32038e+07	2.34669e+07	2.32005e+07
M371T57	[M+H]+	Decamethylcyclopentasiloxane	0.152476	1.69767	0.0653749	371.101	57.308			Organometallic compounds	Organometalloid compounds	Organosilicon compounds	1.01082e+06	1.4131e+06	2.35651e+06	994831	494161	1.33667e+06	1.45249e+06	1.36359e+06	1.32975e+07	1.33143e+07	1.13642e+07
M157T288	[M+H]+	Decanal	0.770955	0.47667	1.29475e-05	157.17	287.724	HMDB0011623	C12307	Organic oxygen compounds	Organooxygen compounds	Carbonyl compounds	4.25097e+06	1.89269e+06	1.91176e+06	4.14368e+06	3.93024e+06	2.40038e+06	1.72229e+06	4.30534e+06	2.51198e+06	2.56929e+06	2.52471e+06
M143T333	[M+H]+	.delta.-octalactone	0.834072	0.633048	0.000410852	143.118	333.305	HMDB0038310		Organoheterocyclic compounds	Lactones	Delta valerolactones	5.59399e+06	2.92225e+06	3.31503e+06	5.45307e+06	5.06301e+06	4.10753e+06	3.19836e+06	5.28354e+06	4.16972e+06	4.17109e+06	4.3095e+06
M281T906	[M+Na]+	Demeton s	3.05388	1.0249	0.762083	281.048	906.137		C18978				9.03993e+07	9.80785e+07	8.91669e+07	1.02399e+08	8.86509e+07	1.16088e+08	8.638e+07	9.87974e+07	8.28505e+07	8.76395e+07	8.76633e+07
M173T62	[M+H]+	Deoxypeganine	0.160787	1.83969	0.137909	173.086	62.4853		C10656	Organoheterocyclic compounds	Diazanaphthalenes	Benzodiazines	422264	594713	1.91479e+06	1.15336e+06	839315	2.09704e+06	2.55848e+06	1.47976e+06	4.11639e+06	4.10084e+06	3.53974e+06
M260T38	[M+H]+	D-glucosamine, 6-sulfate	0.334597	5.71606	0.000159998	260.055	37.8956			Organic oxygen compounds	Organooxygen compounds	Carbohydrates and carbohydrate conjugates	366547	2.71257e+06	2.84565e+06	487637	441809	1.76755e+06	2.6306e+06	445829	1.38773e+06	1.38309e+06	1.38775e+06
M279T473	[M+H]+	Dibutyl phthalate	0.503764	261.39	0.00449118	279.159	472.711	HMDB0033244	C14214	Benzenoids	Benzene and substituted derivatives	Benzoic acids and derivatives	4269.89	4.08932e+06	3.38348e+06	20946.5	26280.7	1.57612e+06	5.53488e+06	4296.21	1.87484e+06	1.87903e+06	1.6158e+06
M317T900	[M+H+2i]+	Dichlofenthion	1.07946	1.04787	0.878999	316.978	900.16		C18398	Organic acids and derivatives	Organic thiophosphoric acids and derivatives	Thiophosphoric acid esters	1.78375e+07	2.15708e+07	1.35233e+07	3.49719e+06	2.61416e+07	1.77629e+07	2.02618e+07	2.23026e+07	1.64099e+07	1.64787e+07	1.42165e+07
M127T78	[M+H-C2Cl2]+	Dichlorvos	0.614102	9.18127	0.006896	127.021	77.958	HMDB0033956	C14430	Organic acids and derivatives	Organic phosphoric acids and derivatives	Phosphate esters	847575	6.74841e+06	5.97671e+06	1.13911e+06	409153	5.806e+06	1.30947e+07	1.04876e+06	4.84125e+06	4.96676e+06	4.85056e+06
M350T367_1	[M+Na]+	Diclobutrazol	0.5187	1.29653	0.339156	350.066	366.842		C11235	Benzenoids	Benzene and substituted derivatives	Phenethylamines	2.29851e+06	7.66608e+06	3.38312e+06	5.24771e+06	6.71652e+06	6.12331e+06	7.72091e+06	4.93731e+06	5.27867e+06	4.58417e+06	4.56898e+06
M200T259	[M+H]+	Dictamine	0.727805	1.89295	0.358993	200.071	258.997		C10660	Organoheterocyclic compounds	Quinolines and derivatives	Furanoquinolines	1.07789e+07	3.52597e+07	4.24308e+07	1.21664e+07	1.11322e+07	3.71091e+06	4.26786e+06	1.11795e+07	6.01742e+06	6.18261e+06	6.18278e+06
M106T403	[M+H]+	Diethanolamine	0.629002	1.0964	0.524945	106.087	403.405	HMDB0004437	C06772	Organic nitrogen compounds	Organonitrogen compounds	Amines	3.90284e+06	4.20121e+06	5.25654e+06	4.47865e+06	4.07981e+06	3.03743e+06	5.58512e+06	4.02937e+06	5.59049e+06	5.56171e+06	5.5617e+06
M311T382_1	[M+H]+	Diflubenzuron	0.725406	0.0734211	3.53725e-07	311.019	381.866	HMDB0031778	C14427	Benzenoids	Benzene and substituted derivatives	N-phenylureas	3.3108e+06	251425	285204	2.96087e+06	2.97132e+06	162926	182280	2.76765e+06	401835	432782	404722
M233T278	[M+H]+	Dihydrokavain	0.590523	1.47935	0.0328204	233.128	278.42	HMDB0029504					4.44682e+06	1.07881e+07	9.80536e+06	7.81219e+06	6.70169e+06	6.89927e+06	9.81696e+06	6.25966e+06	1.43318e+07	1.89986e+07	1.3125e+07
M381T56_2	[M+H-H2O]+	Dihydrotachysterol	0.177513	1.9538	0.00237066	381.373	56.1785	HMDB0015203	C06957	Lipids and lipid-like molecules	Steroids and steroid derivatives	Vitamin D and derivatives	1.28309e+06	3.31035e+06	3.22197e+06	1.80615e+06	1.66913e+06	2.2072e+06	3.07631e+06	1.28925e+06	3.26554e+06	3.13169e+06	3.27083e+06
M222T240	[M+H]+	Dihydrozeatin	0.475626	2.91659	0.0158239	222.149	239.794		C02029	Organoheterocyclic compounds	Imidazopyrimidines	Purines and purine derivatives	9.8999e+06	3.78328e+07	2.35962e+07	9.44049e+06	7.54142e+06	1.52415e+07	2.1375e+07	6.73471e+06	2.26671e+07	2.13964e+07	2.13901e+07
M163T359	[M+H-CH4O]+	Dimethyl phthalate	0.962985	20.0059	3.06048e-05	163.06	358.763		C11233	Benzenoids	Benzene and substituted derivatives	Benzoic acids and derivatives	671806	1.33377e+07	1.32761e+07	689016	687286	1.12903e+07	1.68854e+07	690551	7.51721e+06	7.39677e+06	7.39691e+06
M242T270	[M+H]+	Dioctylamine	1.10499	0.95715	0.124657	242.284	270.072			Organic nitrogen compounds	Organonitrogen compounds	Amines	1.11491e+07	1.0927e+07	1.06309e+07	1.15814e+07	1.14354e+07	1.07411e+07	1.16951e+07	1.17977e+07	1.10109e+07	1.13152e+07	1.10104e+07
M263T560	[M+H]+	Dioxydemeton-s-methyl	0.511794	0.588636	0.196704	263.038	560.291		C18979	Organosulfur compounds	Sulfonyls	Sulfones	1.90569e+06	1.57057e+06	1.31984e+06	1.90255e+06	4.79476e+06	1.84383e+06	1.40405e+06	1.82501e+06	1.88468e+06	1.82932e+06	1.8846e+06
M83T93	(M+H-2H2O)+	DL-2,4-Diaminobutyric acid	0.0670393	2.42017	0.163488	83.061	93.0173						6.83267e+06	1.06127e+07	1.09099e+07	3.11749e+06	6.77543e+06	6.71708e+06	3.03624e+07	7.48845e+06	9.10139e+06	9.18509e+06	9.18487e+06
M175T309	[M+H]+	DL-arginine	0.861392	109.296	0.000125744	175.123	309.472		C00792	Organic acids and derivatives	Carboxylic acids and derivatives	Amino acids, peptides, and analogues	95770.9	1.07118e+07	1.13324e+07	87715.2	101205	6.55436e+06	1.10474e+07	78048.3	5.23192e+06	5.17846e+06	5.23165e+06
M133T342	[M+H]+	DL-asparagine	0.944218	35.6025	0.000115212	133.076	341.932	HMDB0000168	C00152	Organic acids and derivatives	Carboxylic acids and derivatives	Amino acids, peptides, and analogues	394667	1.30016e+07	1.45363e+07	366666	338785	8.47351e+06	1.38606e+07	300683	7.44852e+06	7.55079e+06	7.55206e+06
M153T89	[M+H]+	Dl-mandelic acid	0.910536	12.55	1.63488e-05	153.055	89.021	HMDB0124926	C01984	Benzenoids	Benzene and substituted derivatives		1.05347e+06	1.60626e+07	1.16605e+07	1.10067e+06	1.03882e+06	1.26423e+07	1.24621e+07	1.01642e+06	9.71274e+06	9.7146e+06	1.06911e+07
M236T239	[M+H]+	D,l-n,n-didesmethyl-o-desmethylvenlafaxine	0.861376	1.43594	0.314494	236.165	238.568			Organic oxygen compounds	Organooxygen compounds	Alcohols and polyols	3.26276e+07	2.38115e+07	5.27061e+07	1.23601e+07	3.69772e+07	3.22747e+07	2.60243e+07	1.19226e+07	4.16863e+07	4.63393e+07	4.41744e+07
M163T322	(M+H-H2O)+	D-Mannose	0.807603	0.724209	0.24613	163.06	321.93	HMDB0000169	C00159	Organic oxygen compounds	Organooxygen compounds	Carbohydrates and carbohydrate conjugates	4.47496e+06	6.3251e+06	4.54462e+06	7.95742e+06	4.02354e+06	2.58962e+06	4.07743e+06	7.75916e+06	2.94551e+06	3.18587e+06	2.93075e+06
M360T367_2	(M+NH4)+	D-(+)-Melibiose	0.952494	5.82648	0.0148994	360.144	366.865		C05402				2.63986e+06	1.4764e+07	4.08839e+07	4.8207e+06	5.01132e+06	2.81165e+07	1.60923e+07	4.66655e+06	1.48997e+07	1.49021e+07	1.35159e+07
M276T380_2	[M+H-2H2O]+	Domoic acid	0.699191	4.59469	0.0028582	276.122	379.923		C13732	Organic acids and derivatives	Carboxylic acids and derivatives	Amino acids, peptides, and analogues	2.18885e+06	2.05057e+07	2.11235e+07	6.09784e+06	986896	1.02353e+07	1.85454e+07	6.0506e+06	1.39479e+07	1.45141e+07	1.45144e+07
M201T294	[M+H-2H2O]+	(.+/-.)-dropropizine	0.158581	1.87014	0.0107134	201.139	294.374			Organoheterocyclic compounds	Diazinanes	Piperazines	1.771e+06	2.64355e+06	2.94245e+06	1.28205e+06	1.2421e+06	1.87941e+06	2.14206e+06	842159	3.75802e+07	3.75721e+07	3.26868e+07
M205T268	[M+Na]+	Dulcitol	1.07392	0.899977	0.36985	205.05	268.103	HMDB0000107	C01697	Organic oxygen compounds	Organooxygen compounds	Carbohydrates and carbohydrate conjugates	1.06192e+07	9.34993e+06	1.20579e+07	1.0888e+07	1.02295e+07	7.05816e+06	8.80802e+06	9.67993e+06	8.71352e+06	8.7585e+06	8.75851e+06
M175T266_1	[M+H]+	Edaravone	0.92243	6.58407	1.19276e-05	175.075	265.736	HMDB0006240	C13008	Organoheterocyclic compounds	Azolines	Pyrazolines	2.28887e+06	1.81398e+07	1.82739e+07	2.90594e+06	2.51916e+06	1.37633e+07	1.79377e+07	2.63142e+06	1.9754e+07	1.88104e+07	1.915e+07
M293T308_2	(M+H)+	EDTA	0.438849	6.48477	0.00782569	293.102	307.954	HMDB0015109	C00284	Organic acids and derivatives	Carboxylic acids and derivatives	Tetracarboxylic acids and derivatives	687172	6.52368e+06	5.79985e+06	667830	684768	2.61653e+06	3.07962e+06	739000	8.91724e+06	1.05437e+07	1.40766e+07
M274T59_1	[M+H-C12H17O2N]+	Emetine	0.479573	2.21276	0.000953148	274.159	59.4891	HMDB0015323	C09421				2.41875e+07	5.70838e+07	6.2626e+07	2.67505e+07	2.45545e+07	4.05242e+07	6.00523e+07	2.40601e+07	4.12692e+07	4.12752e+07	4.28582e+07
M316T59	[M+H-CO2]+	Enrofloxacin	1.06441	1.08815	0.660447	316.206	58.788	HMDB0029861		Organoheterocyclic compounds	Quinolines and derivatives	Quinoline carboxylic acids	1.13845e+07	1.55706e+07	1.61716e+07	1.18258e+07	1.17425e+07	6.71239e+06	1.15585e+07	1.10089e+07	1.10789e+07	1.10739e+07	1.13319e+07
M114T319	[M+H]+	.epsilon.-caprolactam	0.799165	7.40678	0.000353708	114.092	318.935	HMDB0062769	C06593	Organoheterocyclic compounds	Lactams	Caprolactams	1.70208e+06	1.2593e+07	1.56504e+07	1.70276e+06	1.65939e+06	8.46478e+06	1.27243e+07	1.60972e+06	9.39664e+06	9.26915e+06	9.51771e+06
M268T103	[M+H]+	Erdosteine thioacid	0.918291	470.399	2.89572e-11	268.031	102.95			Organic acids and derivatives	Carboxylic acids and derivatives	Amino acids, peptides, and analogues	24344	1.09169e+07	1.09517e+07	38680.5	14895.1	1.05474e+07	1.07314e+07	13805.2	9.28796e+06	8.90783e+06	9.29554e+06
M105T328	[M+H-H2O]+	Erythritol	0.332587	0.943176	0.689599	105.066	327.748	HMDB0002994	C00503	Organic oxygen compounds	Organooxygen compounds	Carbohydrates and carbohydrate conjugates	1.2847e+06	1.01847e+06	1.34122e+06	954450	1.09652e+06	766821	914521	948826	740330	785727	785141
M420T436	[M+H]+	Esfenvalerate	0.488561	1.04531	0.899323	420.15	436	HMDB0031791	C10988	Lipids and lipid-like molecules	Fatty Acyls	Fatty acid esters	5.2944e+06	4.2806e+06	4.88286e+06	5.51651e+06	5.43604e+06	3.31181e+06	4.51071e+06	2673.9	2.33709e+06	2.42521e+06	2.42179e+06
M186T293	[M+H-C9H10O3]+	Ethanone, 1-[1-(4-hydroxypentyl)-1h-indol-3-yl]-2-(2-methoxyphenyl)-	0.416174	1.30838	0.02007	186.114	292.781			Organoheterocyclic compounds	Indoles and derivatives	Phenylacetylindoles	2.23784e+06	3.12259e+06	2.90655e+06	2.02755e+06	2.29707e+06	2.27737e+06	3.18776e+06	2.22268e+06	3.28313e+06	3.27823e+06	3.16172e+06
M125T120	[M+H-C11H14O3]+	Ethanone, 1-[2-hydroxy-3-propyl-4-[4-(2h-tetrazol-5-yl)butoxy]phenyl]-	1.66701	0.846252	0.542637	125.071	119.55			Organic oxygen compounds	Organooxygen compounds	Carbonyl compounds	2.48526e+07	7.96468e+06	3.07916e+07	3.764e+07	2.42488e+07	3.43969e+07	2.19499e+07	2.56401e+07	2.02644e+07	2.0264e+07	2.11272e+07
M218T66_3	[M+H]+	Ethoxyquin	0.968497	1.46269	0.0200829	218.154	66.0361	HMDB0039531		Organoheterocyclic compounds	Quinolines and derivatives	Quinolones and derivatives	2.15957e+07	2.27916e+07	2.75213e+07	1.55021e+07	1.50668e+07	2.00521e+07	2.76034e+07	1.48136e+07	1.83438e+07	1.83479e+07	1.88173e+07
M248T362	[M+H]+	Ethyl 2-amino-4-phenylthiophene-3-carboxylate	0.878844	6.53784	0.0319525	248.092	362.492			Organoheterocyclic compounds	Thiophenes	Thiophene carboxylic acids and derivatives	5.55638e+06	4.07569e+07	1.81635e+07	2.74692e+06	2.37952e+06	1.11052e+07	1.65382e+07	2.55759e+06	1.89957e+07	1.66076e+07	1.68773e+07
M226T395	[M+Na]+	Ethyl 3-indoleacetate	0.385719	5.77161	2.00862e-06	226.084	394.619		C10884	Organoheterocyclic compounds	Indoles and derivatives	Indolyl carboxylic acids and derivatives	396164	3.10763e+06	2.97666e+06	560682	794326	3.50508e+06	3.06904e+06	442047	3.20629e+06	3.28172e+06	3.28049e+06
M257T319	[M+H-C3H7N]+	Ethylmorphine	0.543422	7.86821	0.000109862	257.113	318.952	HMDB0015509	C07537	Alkaloids and derivatives	Morphinans		742754	5.52855e+06	5.38937e+06	692036	756846	4.39459e+06	7.03846e+06	649034	4.4356e+06	4.38394e+06	4.43738e+06
M95T66_2	[M+H-H2O]+	Exo-norborneol	1.8451	0.736896	0.160864	95.0861	65.8718			Lipids and lipid-like molecules	Prenol lipids	Monoterpenoids	2.5693e+07	2.55289e+07	2.22624e+07	4.49119e+07	2.50358e+07	1.77785e+07	2.51804e+07	2.75112e+07	2.54578e+07	2.52115e+07	2.54586e+07
M316T66_4	[M+H]+	Fendiline	0.505741	1.96127	0.000120183	316.227	66.0361			Benzenoids	Benzene and substituted derivatives	Diphenylmethanes	8.62808e+06	1.70292e+07	1.75461e+07	9.25413e+06	7.61494e+06	1.988e+07	1.78202e+07	1.13543e+07	1.20278e+07	1.20287e+07	1.20871e+07
M239T901	[M+H+2i]+	Fenpiclonil	3.30609	1.21365	0.246284	239.001	900.757		C14268	Organoheterocyclic compounds	Pyrroles	Substituted pyrroles	1.49523e+08	1.60136e+08	1.86085e+08	1.11365e+08	1.31403e+08	2.16848e+08	1.71409e+08	2.12888e+08	1.36797e+08	1.37474e+08	1.18704e+08
M125T346	[M+H-C14H11NO2]+	Fenpropathrin	0.682965	8.85889	8.73683e-05	125.108	346.389		C18411	Benzenoids	Benzene and substituted derivatives	Diphenylethers	890715	8.84507e+06	9.58119e+06	874152	834248	5.99773e+06	8.76072e+06	1.14681e+06	4.83856e+06	4.86108e+06	4.86089e+06
M304T242	[M+H]+	Fenpropimorph	4.4203	0.91978	0.787336	304.285	242.155	HMDB0037270	C18787	Benzenoids	Benzene and substituted derivatives	Phenylpropanes	1.30264e+08	2.82726e+08	1.72612e+08	3.35297e+08	3.2731e+08	1.28901e+08	2.90606e+08	1.58276e+08	1.55312e+08	1.55312e+08	1.54096e+08
M279T319	[M+H]+	Fenthion	0.522466	1.88744	0.213412	279.026	318.544	HMDB0033209	C14420	Organic acids and derivatives	Organic thiophosphoric acids and derivatives	Thiophosphoric acid esters	3.96891e+06	1.35709e+07	1.36883e+07	5.28082e+06	6.83997e+06	21131.7	1.31652e+07	5.3391e+06	994694	953319	953868
M290T248_2	[M+H-H2O]+	Fingolimod	4.09908	1.13465	0.509981	290.269	248.102			Organic nitrogen compounds	Organonitrogen compounds	Amines	2.66457e+08	2.1149e+08	3.24359e+08	3.13415e+08	1.72654e+08	2.37303e+08	2.64723e+08	1.62186e+08	2.76257e+08	2.76232e+08	2.87012e+08
M430T384_1	[M+Na]+	Flazasulfuron	0.995543	0.0732061	2.15653e-07	430.057	383.622		C18441	Organoheterocyclic compounds	Pyridines and derivatives	Pyridinesulfonamides	6.17751e+06	531300	401466	5.66e+06	5.53569e+06	321852	400233	5.23216e+06	1.73379e+06	1.73375e+06	1.75404e+06
M174T222	[M+H-C2H4N2]+	Flonicamid	0.880905	18.9342	8.59255e-06	174.022	222.446		C18463	Organoheterocyclic compounds	Pyridines and derivatives	Pyridinecarboxylic acids and derivatives	418457	1.0025e+07	1.23923e+07	608597	858636	1.02321e+07	1.3116e+07	531394	9.01588e+06	9.01213e+06	9.2218e+06
M248T50_2	[M+Na]+	Flufenacet oa	0.0506305	2.42747	0.0012206	248.055	49.7717			Organic acids and derivatives	Carboxylic acids and derivatives	Amino acids, peptides, and analogues	1.75207e+06	5.9391e+06	4.52468e+06	1.96642e+06	2.01427e+06	3.68919e+06	4.38412e+06	1.90362e+06	3.30671e+06	3.15334e+06	3.15551e+06
M276T236	[M+H-C2H4]+	Flumazenil	1.36815	0.934707	0.62048	276.102	236.277	HMDB0015336	C07825	Organoheterocyclic compounds	Benzodiazepines	1,4-benzodiazepines	1.93304e+07	1.28179e+07	2.1351e+07	1.91904e+07	1.42784e+07	1.67099e+07	1.83212e+07	2.12347e+07	1.02599e+07	1.14993e+07	9.21059e+06
M326T349	[M+H]+	Flumetsulam	0.48538	4.29902	6.61439e-05	326.065	348.643		C18852	Organoheterocyclic compounds	Triazolopyrimidines	1,2,4-triazolopyrimidine-2-sulfonamides	1.46172e+06	7.60581e+06	7.1689e+06	1.60754e+06	1.59794e+06	5.20821e+06	7.02121e+06	1.61426e+06	3.53321e+06	3.34037e+06	3.53328e+06
M379T383_1	[M+H-H2O]+	Fluopyram	0.807568	0.0846855	3.82158e-07	379.045	382.902			Benzenoids	Benzene and substituted derivatives	Trifluoromethylbenzenes	4.16612e+06	384970	289429	3.65237e+06	3.58685e+06	251578	341845	3.5656e+06	980449	1.05292e+06	1.05288e+06
M269T355	[M+H]+	Formononetin	0.368678	3.0899	0.00569775	269.102	354.805	HMDB0005808	C00858	Phenylpropanoids and polyketides	Isoflavonoids	O-methylated isoflavonoids	4.17008e+06	9.3348e+06	8.86669e+06	6.06748e+06	1.68554e+06	1.38581e+07	8.86817e+06	1.32257e+06	8.86024e+06	8.81793e+06	8.81775e+06
M208T383_1	[M+H-CH3]+	Fraxinol	0.68554	0.120321	1.0437e-07	208.024	382.903	HMDB0136673		Phenylpropanoids and polyketides	Coumarins and derivatives	Hydroxycoumarins	2.91492e+06	409956	271024	2.68472e+06	2.74088e+06	235407	398286	2.58584e+06	611330	617921	618083
M226T110_1	[M+H]+	Furazolidone	0.859539	0.318482	4.49551e-06	226.05	110.154	HMDB0014752	C07999	Organoheterocyclic compounds	Furans	Nitrofurans	4.44217e+06	1.76354e+06	1.47756e+06	5.1026e+06	4.74458e+06	1.09395e+06	1.66818e+06	4.5602e+06	2.16143e+06	2.15884e+06	2.14688e+06
M365T402	[M+Na]+	Galactinol	0.417331	7.18707	3.74268e-05	365.105	402.117	HMDB0005826	C01235	Organic oxygen compounds	Organooxygen compounds	Carbohydrates and carbohydrate conjugates	527764	3.31306e+06	3.98994e+06	810083	290870	2.85647e+06	3.74038e+06	305291	4.46253e+06	5.01698e+06	4.48011e+06
M104T391	[M+H]+	.gamma.-aminobutyric acid	0.179562	2.12507	0.026473	104.071	391.406	HMDB0000112	C00334	Organic acids and derivatives	Carboxylic acids and derivatives	Amino acids, peptides, and analogues	1.34612e+07	1.51804e+07	1.57775e+07	4.43081e+06	4.3603e+06	1.05082e+07	1.54758e+07	4.54299e+06	3.02458e+06	3.02363e+06	2.89111e+06
M157T290	[M+H]+	.gamma.-nonalactone	0.407075	8.85263	1.67436e-05	157.098	290.023	HMDB0031531	C08501	Organoheterocyclic compounds	Lactones	Gamma butyrolactones	391456	3.15072e+06	3.42066e+06	344344	300415	2.58733e+06	2.58926e+06	290845	2.30416e+06	2.32506e+06	2.30415e+06
M359T911	[M+H]+	Gardenin b	0.679506	0.945244	0.520803	359.124	911.426		C15109	Phenylpropanoids and polyketides	Flavonoids	O-methylated flavonoids	3.66645e+06	4.42904e+06	4.28735e+06	5.169e+06	4.22232e+06	3.76836e+06	4.33853e+06	4.74007e+06	4.44724e+06	4.4479e+06	4.61454e+06
M329T352	[M+H-H2O]+	Gibberellic acid	0.340482	1.03493	0.911818	329.158	352.264	HMDB0003559	C01699	Lipids and lipid-like molecules	Prenol lipids	Diterpenoids	1.13482e+06	1.40754e+06	1.27406e+06	2.74206e+06	1.73366e+06	2.77194e+06	1.54511e+06	1.1519e+06	913403	945843	946191
M263T357_2	[M+H-S2]+	Gliotoxin	0.73876	4.23817	0.0147971	263.103	357.366		C10595	Organoheterocyclic compounds	Diazinanes	Piperazines	4.23293e+06	2.9077e+07	1.76941e+07	5.13235e+06	5.64102e+06	9.08757e+06	2.81116e+07	4.80659e+06	1.78042e+07	1.77019e+07	1.69393e+07
M204T329	[M+H]+	Gln-gly	0.315451	1.8135	0.089224	204.102	328.533	HMDB0028797		Organic acids and derivatives	Carboxylic acids and derivatives	Amino acids, peptides, and analogues	6.88046e+06	1.08479e+07	1.76828e+07	7.60174e+06	3.94614e+06	1.15496e+07	5.91419e+06	6.93396e+06	1.09811e+07	1.00764e+07	9.36657e+06
M219T284	[M+H]+	Glu-Ala	0.797875	0.959353	0.932241	219.113	284.084	HMDB0003764		Organic acids and derivatives	Carboxylic acids and derivatives	Amino acids, peptides, and analogues	2.17239e+06	1.82686e+07	8.6457e+06	5.25727e+06	1.84729e+07	6.12534e+06	8.25144e+06	1.7138e+07	5.71716e+06	5.4673e+06	5.40481e+06
M180T280	[M+H]+	Glucosamine	0.865781	3.0928	0.0137029	180.102	280.415	HMDB0001514	C00329	Organic oxygen compounds	Organooxygen compounds	Carbohydrates and carbohydrate conjugates	2.52116e+07	4.47849e+07	1.08579e+08	2.59908e+07	2.75508e+07	6.17591e+07	1.03107e+08	2.41407e+07	7.03258e+07	7.15098e+07	7.03225e+07
M182T329	[M+H]+	Glufosinate	0.678593	8.76501	1.13375e-05	182.081	329.416		C05042	Organic acids and derivatives	Carboxylic acids and derivatives	Amino acids, peptides, and analogues	718939	7.99344e+06	9.69918e+06	1.64446e+06	878462	8.22243e+06	7.33071e+06	551148	7.76623e+06	8.506e+06	7.7414e+06
M112T124	[M+H]+	Glu-Pro	0.867407	400.635	0.000522996	112.022	123.615	HMDB0001186	C02567	Organic acids and derivatives	Carboxylic acids and derivatives	Carboxylic acid derivatives	38991	6.98114e+06	8.47413e+06	18250.6	21202.2	1.05514e+07	1.37869e+07	20882.3	5.88367e+06	5.97882e+06	6.41441e+06
M140T451	[M+H-2H2O]+	Guanidinosuccinic acid	0.404234	0.437743	9.43386e-07	140.056	451.094		C03139	Organic acids and derivatives	Carboxylic acids and derivatives	Amino acids, peptides, and analogues	1.10792e+06	413172	480829	1.11906e+06	1.14426e+06	547229	508988	1.08393e+06	614299	614499	621434
M386T364_1	[M+Na]+	Guanosine 5'-monophosphate	0.519925	1.22768	0.743026	386.066	364.255	HMDB0001397	C00144	Nucleosides, nucleotides, and analogues	Purine nucleotides	Purine ribonucleotides	6.31269e+06	867900	1.51054e+07	5.39718e+06	5.11707e+06	1.08039e+07	416893	5.32387e+06	4.22637e+06	4.22664e+06	4.19453e+06
M183T67_1	[M+H]+	Harmane	0.321547	2.2705	2.73981e-05	183.092	66.6837	HMDB0035196	C09209				2.4654e+07	5.54857e+07	5.81809e+07	2.38026e+07	2.34583e+07	4.61894e+07	5.51761e+07	2.2792e+07	3.86211e+07	3.55983e+07	3.8548e+07
M138T113	[M+H-C8H16O4]+	Heliotrine	0.567818	2.0836	0.0139283	138.091	112.93		C10324				1.80944e+07	5.82139e+07	6.90247e+07	2.92496e+07	2.60672e+07	3.33505e+07	4.89906e+07	2.71743e+07	3.21753e+07	3.20495e+07	3.29086e+07
M288T104_2	[M+H]+	Heptadecasphinganine	4.53594	0.862462	0.53825	288.29	104.178			Organic nitrogen compounds	Organonitrogen compounds	Amines	2.40079e+08	2.48462e+08	1.5025e+08	2.09362e+08	1.29574e+08	8.69291e+07	1.88208e+08	2.02294e+08	1.54872e+08	1.52447e+08	1.52495e+08
M330T110_1	[M+H]+	Hetisine	0.698736	7.18155	1.30471e-07	330.206	109.917		C08687	Lipids and lipid-like molecules	Prenol lipids	Diterpenoids	1.25169e+06	9.69816e+06	9.63697e+06	1.26923e+06	1.39353e+06	9.08132e+06	8.50452e+06	1.22663e+06	6.00973e+06	5.89315e+06	5.89384e+06
M331T206	[M+H]+	Hexadecylmethylglycerol	1.60993	0.826567	0.428461	331.34	205.91			Lipids and lipid-like molecules	Glycerolipids	Glycerol ethers	2.8767e+07	2.03988e+07	2.9389e+07	1.96492e+07	1.86001e+07	1.09049e+07	2.1389e+07	3.2288e+07	2.40852e+07	2.34825e+07	2.34843e+07
M141T366	[M+H]+	Hexamethylenetetramine	0.942884	0.487724	1.74799e-05	141.114	365.519	HMDB0029598		Organoheterocyclic compounds	Triazinanes	1,3,5-triazinanes	6.34344e+06	2.76743e+06	2.83884e+06	6.2481e+06	6.18565e+06	3.82007e+06	2.76688e+06	6.22303e+06	3.9292e+06	3.92933e+06	3.98038e+06
M237T61	[M+H]+	Hexobarbital	0.398296	1.36173	0.00178978	237.128	61.4079	HMDB0015444	C11723	Organoheterocyclic compounds	Diazines	Pyrimidines and pyrimidine derivatives	2.02135e+06	3.12912e+06	2.85748e+06	2.20713e+06	2.18432e+06	2.508e+06	3.01892e+06	2.04227e+06	3.6155e+06	3.61561e+06	3.71534e+06
M102T219	[M+H]+	Hexylamine	0.959287	1.64604	0.206335	102.128	219.464	HMDB0032323	C08306	Organic nitrogen compounds	Organonitrogen compounds	Amines	2.89702e+07	7.34549e+07	4.00319e+07	2.79717e+07	2.30283e+07	2.65757e+07	2.50032e+07	2.03103e+07	2.42237e+07	2.77358e+07	2.78777e+07
M178T143	[M+Na]+	Histidine	0.178743	2.42582	0.00501204	178.05	142.718	HMDB0000177	C00135	Organic acids and derivatives	Carboxylic acids and derivatives	Amino acids, peptides, and analogues	6.43601e+06	1.31036e+07	1.8486e+07	6.0489e+06	5.21528e+06	9.73866e+06	1.69104e+07	6.30766e+06	9.94575e+06	1.01206e+07	9.9545e+06
M192T63	[M+2H]2+	His-Val-Lys	1.77185	1.02746	0.926945	192.138	62.8314			Organic acids and derivatives	Carboxylic acids and derivatives	Amino acids, peptides, and analogues	2.95371e+07	4.30686e+07	4.33577e+07	3.28229e+07	2.77197e+07	7.07025e+06	2.94906e+07	2.96205e+07	2.82399e+07	2.78369e+07	2.82368e+07
M340T42	[M+NH4]+	Hydrindantin	0.582762	9.03095	0.000133537	340.083	42.265			Benzenoids	Indanes	Indanones	531622	6.85697e+06	6.56655e+06	689390	731720	4.17595e+06	6.44911e+06	710176	3.57116e+06	3.6638e+06	3.66461e+06
M133T118	[M+H-C2H6O]+	Hydrocinnamic acid ethyl ester	0.90248	1.56149	0.208465	133.086	117.68	HMDB0040411		Lipids and lipid-like molecules	Fatty Acyls	Fatty acid esters	1.80564e+07	2.47776e+07	2.42525e+07	1.7688e+07	1.76824e+07	1.34737e+07	4.66219e+07	1.64589e+07	1.42342e+07	1.42225e+07	1.29525e+07
M222T63	[M+H]+	Hydrocotarnine	1.85078	0.758687	0.154147	222.128	63.0632	HMDB0033701	C00353				3.40937e+07	2.41957e+07	2.46594e+07	3.95943e+07	3.21436e+07	1.99381e+07	2.56988e+07	1.87152e+07	2.47138e+07	2.47158e+07	2.53384e+07
M111T67	[M+H]+	Hydroquinone	0.266781	1.65665	0.240982	111.044	66.754	HMDB0002434	C00530	Benzenoids	Phenols	Benzenediols	1.70638e+06	3.53077e+06	3.71967e+06	3.54589e+06	2.61688e+06	2.6424e+06	8.60503e+06	3.29667e+06	3.87105e+06	3.41115e+06	3.87674e+06
M238T341	(M+H-H2O)+	Hydroxybupropion	0.744754	13.6734	0.0362798	238.093	341.453						618227	1.56776e+07	1.06339e+07	810888	765507	158459	1.23728e+07	646117	7.13909e+06	7.18215e+06	7.18206e+06
M263T902	[M+H+2i]+	Ifosfamide	0.826036	1.40909	0.0285953	263.038	901.773	HMDB0015312	C07047	Organoheterocyclic compounds	Oxazaphosphinanes	Isofamides	1.33916e+07	1.55883e+07	1.86968e+07	8.17779e+06	1.26527e+07	1.32046e+07	1.63368e+07	1.10742e+07	1.19049e+07	1.09616e+07	1.10577e+07
M465T43	[M+H-C9H11NO]+	Indinavir	0.469123	32.4263	0.000398109	465.3	42.9785	HMDB0014369	C07051	Organic acids and derivatives	Carboxylic acids and derivatives	Amino acids, peptides, and analogues	29055.8	4.0143e+06	3.43992e+06	118113	113769	1.97283e+06	3.14983e+06	126924	1.81437e+06	1.76688e+06	1.76661e+06
M278T108	[M+H]+	Indirubin-3'-monoxime	0.941044	0.629505	0.0874495	278.081	107.963			Organoheterocyclic compounds	Indoles and derivatives	Indolines	6.02607e+06	7.90295e+06	3.43384e+06	6.70423e+06	7.16929e+06	2.77174e+06	3.16709e+06	7.54362e+06	3.22744e+06	3.39381e+06	3.39281e+06
M313T300	[M+H-2H2O]+	Ingenol	0.981374	19.3822	0.000332578	313.18	299.551		C09112	Lipids and lipid-like molecules	Prenol lipids	Diterpenoids	601515	1.31038e+07	2.02475e+07	995063	789934	1.19162e+07	1.32762e+07	633971	1.04836e+07	1.04884e+07	9.95578e+06
M89T115	[M+H]+	Isobutyric acid	0.358955	2.2564	0.0584363	89.0603	114.938	HMDB0001873	C02632	Organic acids and derivatives	Carboxylic acids and derivatives	Carboxylic acids	1.03747e+07	2.43722e+07	4.77235e+07	1.33624e+07	1.76876e+07	1.67991e+07	2.6356e+07	9.65264e+06	1.98077e+07	1.98014e+07	1.93627e+07
M207T1007	[M+H]+	Isoeugenyl acetate	1.47315	1.13373	0.632247	207.124	1006.84	HMDB0032348					2.33963e+07	4.67489e+07	1.49541e+07	2.58077e+07	3.59017e+07	2.7227e+07	3.5885e+07	2.49868e+07	1.48819e+07	2.37983e+07	2.37177e+07
M139T927	[M+H]+	Isophorone	1.79825	1.01258	0.899436	139.123	926.871	HMDB0031195	C14743	Organic oxygen compounds	Organooxygen compounds	Carbonyl compounds	3.14133e+07	4.07933e+07	3.10865e+07	3.58845e+07	3.36211e+07	3.11805e+07	2.84216e+07	2.8929e+07	2.52684e+07	2.74389e+07	2.75493e+07
M303T268	[M+H]+	Isopimaric acid	0.841886	6.3696	2.00832e-05	303.232	268.307		C09118	Lipids and lipid-like molecules	Prenol lipids	Diterpenoids	2.32871e+06	1.59941e+07	1.56364e+07	2.20724e+06	2.42362e+06	1.15449e+07	1.4797e+07	2.14186e+06	1.01897e+07	1.01129e+07	1.01895e+07
M250T66_2	[M+H-C3H8O]+	Isopropalin	0.461666	2.58393	6.447e-05	250.123	65.9947		C19063	Benzenoids	Benzene and substituted derivatives	Aniline and substituted anilines	1.9926e+07	4.44465e+07	4.72674e+07	1.62359e+07	1.7254e+07	3.87618e+07	5.18276e+07	1.7137e+07	3.21973e+07	3.11933e+07	3.21981e+07
M194T371	[M+H-H2O]+	Isoproterenol	0.863267	1.65215	7.91454e-05	194.118	370.682	HMDB0015197	C07056	Benzenoids	Phenols	Benzenediols	1.37858e+07	2.4473e+07	2.56363e+07	1.41677e+07	1.50927e+07	2.11639e+07	2.35125e+07	1.4325e+07	1.9916e+07	1.99643e+07	1.99643e+07
M300T237_1	[M+H-H2O]+	Kartogenin	1.93254	1.04152	0.720046	300.102	237.075			Benzenoids	Benzene and substituted derivatives	Anilides	3.09447e+07	4.30573e+07	4.37731e+07	4.14976e+07	4.3591e+07	3.0428e+07	4.31161e+07	3.79475e+07	1.52689e+07	1.53696e+07	1.3645e+07
M148T34	[M+H]+	Kinetin	0.363759	0.918912	0.764894	148.025	34.4502	HMDB0012245	C08272	Organoheterocyclic compounds	Imidazopyrimidines	Purines and purine derivatives	1.2753e+06	1.9379e+06	879787	1.29781e+06	2.26736e+06	889461	1.75432e+06	1.10293e+06	1.13292e+06	1.13294e+06	1.15272e+06
M190T333_1	[M+H]+	Kynurenic acid	0.630439	11.3332	0.000174568	190.05	332.895	HMDB0000715	C01717	Organoheterocyclic compounds	Quinolines and derivatives	Quinoline carboxylic acids	728958	7.27887e+06	7.36894e+06	601214	341584	4.41806e+06	7.32229e+06	656637	1.13312e+06	1.29022e+06	2.09282e+06
M219T109	[M+H]+	L-abrine	0.283605	2.52574	0.0417506	219.102	109.123		C02983	Organic acids and derivatives	Carboxylic acids and derivatives	Amino acids, peptides, and analogues	9.28527e+06	9.5383e+06	3.37217e+07	1.01207e+07	1.11304e+07	2.43464e+07	3.65006e+07	1.06822e+07	1.12986e+07	1.16528e+07	1.1854e+07
M258T61_2	[M+H]+	Lauric isopropanolamide	2.54632	1.01087	0.909456	258.222	60.6903			Lipids and lipid-like molecules	Fatty Acyls	Fatty amides	6.19337e+07	6.71137e+07	7.16046e+07	6.54004e+07	6.21692e+07	4.65665e+07	6.76664e+07	6.07274e+07	6.46441e+07	6.50715e+07	6.5061e+07
M102T839	[M+H-H2O]+	L-.beta.-homoserine	0.458896	1.12723	0.539354	102.055	839.288			Organic acids and derivatives	Carboxylic acids and derivatives	Amino acids, peptides, and analogues	3.20956e+06	2.28279e+06	3.98172e+06	3.12853e+06	3.59433e+06	3.28099e+06	3.46197e+06	1.60695e+06	3.86891e+06	3.6342e+06	3.57821e+06
M292T61	[M+H]+	L-bunolol	1.07368	0.973876	0.943126	292.206	60.9008	HMDB0015341	C07914				2.29388e+07	1.6937e+07	1.9891e+07	2.41373e+07	641889	1.00304e+07	2.05979e+07	2.15477e+07	2.17225e+07	2.20508e+07	2.20451e+07
M286T60	[M+H]+	Leelamine	1.67239	0.944576	0.612306	286.253	59.6571			Lipids and lipid-like molecules	Prenol lipids	Diterpenoids	2.56391e+07	2.63297e+07	2.76417e+07	2.63704e+07	2.65378e+07	1.64792e+07	2.65188e+07	2.41119e+07	2.64191e+07	2.64165e+07	2.66928e+07
M132T981	[M+H]+	Leucine	2.79275	0.986425	0.53428	132.102	980.577	HMDB0000687	C00123	Organic acids and derivatives	Carboxylic acids and derivatives	Amino acids, peptides, and analogues	7.44229e+07	7.52354e+07	7.40161e+07	7.26997e+07	7.93899e+07	7.27487e+07	7.46566e+07	7.42269e+07	7.71738e+07	7.59779e+07	7.71629e+07
M229T388	[M+H]+	L-leucyl-l-proline	0.464318	6.52334	0.00119369	229.155	387.681	HMDB0011175		Organic acids and derivatives	Carboxylic acids and derivatives	Amino acids, peptides, and analogues	137813	6.4868e+06	7.17149e+06	3.44984e+06	163922	5.13317e+06	6.54681e+06	132671	3.77587e+06	3.77226e+06	3.79488e+06
M191T243	(M-H+2Na)+	L-Lysine	0.451088	3.7174	0.0011011	191.076	242.785	HMDB0000182	C00047	Organic acids and derivatives	Carboxylic acids and derivatives	"Amino acids, peptides, and analogues"	2.01185e+06	6.11759e+06	7.94646e+06	2.52214e+06	2.3351e+06	7.82475e+06	1.10174e+07	1.98285e+06	4.01188e+06	4.00908e+06	3.93423e+06
M334T425	(M+H-H2O)+	Lomefloxacin	0.146194	1.17346	0.0956668	334.138	424.94						219825	303035	319517	223541	303700	270652	290574	261723	163082	161968	154930
M112T343	[M+H-H2O]+	L-pipecolic acid	0.704291	0.103566	2.97507e-06	112.062	342.946	HMDB0000716	C00408	Organic acids and derivatives	Carboxylic acids and derivatives	Amino acids, peptides, and analogues	3.21059e+06	373674	223642	2.89857e+06	2.50116e+06	402571	197208	2.94848e+06	593604	549952	550413
M164T114	[M+H-NH3]+	L-tyrosinamide	1.28943	0.905042	0.443471	164.082	113.778			Organic acids and derivatives	Carboxylic acids and derivatives	Amino acids, peptides, and analogues	1.55979e+07	1.16827e+07	1.64751e+07	1.46076e+07	1.3916e+07	1.05241e+07	1.68471e+07	1.72335e+07	8.42053e+06	1.03188e+07	1.03279e+07
M271T358	[M+H]+	Lucidin	0.410558	1.83932	0.00367095	271.071	357.962		C10369	Benzenoids	Anthracenes	Anthraquinones	6.20943e+06	1.28337e+07	1.20171e+07	5.65477e+06	5.89812e+06	9.51261e+06	8.36743e+06	5.4695e+06	8.56557e+06	8.61592e+06	8.61591e+06
M337T385	[M+Na]+	Malaoxon	0.633097	0.0423741	4.35184e-06	337.034	384.524	HMDB0060627	C07498	Lipids and lipid-like molecules	Fatty Acyls	Fatty acid esters	2.53122e+06	57076.9	125401	2.07127e+06	2.48677e+06	68498.9	134133	1.99908e+06	599069	651757	650740
M242T110	[M+H]+	Mefenamic acid	0.810965	1.11738	0.252631	242.118	110.409	HMDB0014922	C02168	Benzenoids	Benzene and substituted derivatives	Benzoic acids and derivatives	7.17468e+06	8.86483e+06	8.58962e+06	6.59236e+06	6.97172e+06	6.06148e+06	7.65021e+06	7.15345e+06	7.3846e+06	7.51389e+06	7.51615e+06
M360T402	[M+NH4]+	Melibiose	0.632018	35.1127	0.000238947	360.15	401.538	HMDB0000048	C05402	Lipids and lipid-like molecules	Fatty Acyls	Fatty acyl glycosides	129630	6.31591e+06	6.54197e+06	122372	121934	3.5361e+06	6.11932e+06	267236	2.86135e+06	2.86143e+06	2.89095e+06
M173T74	[M+H]+	Menadione	0.735529	12.2699	0.00142417	173.071	73.9935	HMDB0001892	C05377	Benzenoids	Naphthalenes	Naphthoquinones	1.23571e+06	7.5772e+06	1.38766e+07	731477	380143	7.34815e+06	8.60407e+06	701276	6.75771e+06	6.2729e+06	6.28632e+06
M200T86	[M+H-C11H10O]+	Methanone, (1-butyl-1h-indol-3-yl)(4-methoxy-1-naphthalenyl)-	0.921557	1.07751	0.766922	200.107	85.5393			Organoheterocyclic compounds	Indoles and derivatives	Naphthoylindoles	1.12667e+07	1.20236e+07	1.59801e+07	9.14025e+06	9.07642e+06	9.82191e+06	4.47648e+06	9.77586e+06	9.87057e+06	9.5372e+06	9.53805e+06
M181T325	[M+H]+	Methionine sulfoximine	0.700861	0.462799	0.00258624	180.978	325.452		C03510	Organic acids and derivatives	Carboxylic acids and derivatives	Amino acids, peptides, and analogues	3.30551e+06	1.40236e+06	1.35719e+06	4.42577e+06	3.17931e+06	2.35515e+06	1.42484e+06	3.21984e+06	1.6485e+06	580465	1.66019e+06
M519T55	[M+K]+	Methyl (3r,4r,5r)-5-[(2r,3r,4s,5s,6r)-4,5-dihydroxy-6-(hydroxymethyl)-3-[(e)-3-phenylprop-2-enoyl]oxyoxan-2-yl]oxy-3,4-dihydroxycyclohexene-1-carboxylate	0.634072	0.465297	0.000159033	519.139	55.1522			Lipids and lipid-like molecules	Fatty Acyls	Fatty acyl glycosides	2.68738e+06	1.36968e+06	1.50458e+06	2.90722e+06	2.84992e+06	810928	1.44482e+06	2.58072e+06	2.06113e+06	2.06129e+06	2.04495e+06
M275T327_2	[M+H]+	Methysticin	0.319027	1.4388	0.0294465	275.11	327.287		C09952				1.59106e+06	2.40489e+06	2.64905e+06	1.92122e+06	2.22747e+06	2.11206e+06	3.03374e+06	1.34928e+06	2.16222e+06	2.19366e+06	2.16202e+06
M258T353	[M+H]+	Mordant yellow 12	0.542531	2.53164	3.77738e-05	258.076	352.858						8.54646e+06	1.88645e+07	1.92061e+07	7.36863e+06	7.96303e+06	2.37437e+07	2.01781e+07	8.50893e+06	1.66452e+07	1.68505e+07	1.66444e+07
M366T62	[M+H-2H2O]+	Myriocin	0.149561	2.1887	0.00434028	366.285	62.2756		C19914	Lipids and lipid-like molecules	Fatty Acyls	Fatty acids and conjugates	5.84781e+06	1.06382e+07	1.24348e+07	7.26983e+06	3.40519e+06	8.43938e+06	1.14528e+07	3.10762e+06	8.15779e+06	8.24176e+06	8.26393e+06
M272T60	[M+H]+	Myristoyl ethanolamide	2.07666	1.08876	0.458821	272.237	60.0863			Organic nitrogen compounds	Organonitrogen compounds	Amines	4.45764e+07	5.15541e+07	5.48484e+07	4.58927e+07	4.49211e+07	3.36921e+07	5.21032e+07	4.11392e+07	4.90055e+07	4.90062e+07	4.97548e+07
M309T257	[M+H]+	N-(4-nitro-2-phenoxyphenyl)methanesulfonamide	1.07698	0.495108	0.106771	309.058	257.2			Benzenoids	Benzene and substituted derivatives	Diphenylethers	1.86021e+07	5.32653e+06	5.83838e+06	7.28026e+06	7.75171e+06	3.88707e+06	5.55327e+06	7.98352e+06	4.22644e+06	3.62854e+06	4.20985e+06
M102T306_2	[M+H-C5H9N]+	N-(4-piperidinyl)-n,n-dipropylamine	1.21315	0.99494	0.931545	102.128	305.995			Organoheterocyclic compounds	Piperidines	Aminopiperidines	1.57487e+07	1.45629e+07	1.29283e+07	1.44393e+07	1.34313e+07	1.62156e+07	1.44444e+07	1.48277e+07	1.36e+07	1.39084e+07	1.3908e+07
M186T294	[M+H-2H2O]+	N-acetyl-.beta.-d-mannosamine	0.464398	0.965013	0.879331	186.055	294.151	HMDB0001129	C00645	Organic oxygen compounds	Organooxygen compounds	Carbohydrates and carbohydrate conjugates	2.24437e+06	2.74339e+06	710770	1.93786e+06	2.29073e+06	2.2695e+06	2.65844e+06	2.21304e+06	1.56212e+06	1.77166e+06	1.77534e+06
M114T991	[M+H-CH2O2]+	N-acetyl-dl-valine	0.625973	0.932912	0.818023	114.067	991.445	HMDB0011757		Organic acids and derivatives	Carboxylic acids and derivatives	Amino acids, peptides, and analogues	4.05497e+06	1.88122e+06	2.74341e+06	4.82703e+06	5.65787e+06	6.48986e+06	5.13846e+06	2.88186e+06	3.67335e+06	3.04392e+06	3.20409e+06
M274T108_1	[M+H-H2O]+	N-acetylneuraminic acid, 2,3-dehydro-2-deoxy-	0.837384	1.12601	0.0451868	274.086	108.385		C04580	Organic oxygen compounds	Organooxygen compounds	Alcohols and polyols	7.17088e+06	9.18368e+06	8.9637e+06	7.30015e+06	7.91557e+06	7.93621e+06	7.97059e+06	7.85652e+06	1.4274e+06	1.42635e+06	1.51527e+06
M292T382	[M+H]+	N-acetylsulfapyridine	0.129547	2.45711	0.00102798	292.06	382.374			Benzenoids	Benzene and substituted derivatives	Benzenesulfonamides	2.96544e+06	7.53988e+06	7.05869e+06	2.8001e+06	2.68757e+06	4.79078e+06	7.6734e+06	2.56094e+06	4.19979e+06	4.2414e+06	4.2404e+06
M186T284	[M+H]+	N-dodecylamine	0.483063	0.404634	0.0547527	186.222	284.072			Organic nitrogen compounds	Organonitrogen compounds	Amines	2.18215e+06	670760	1.09447e+06	1.01772e+06	3.08539e+06	599007	720118	1.33734e+06	1.11911e+06	1.1469e+06	1.15156e+06
M192T305	[M+H]+	N-ethyl-n-methylcathinone	0.604482	3.07429	0.0015654	192.138	305.341			Organic oxygen compounds	Organooxygen compounds	Carbonyl compounds	6.56955e+06	2.37336e+07	2.4433e+07	7.30333e+06	7.11243e+06	1.34038e+07	2.32468e+07	6.60389e+06	8.74119e+06	8.75443e+06	8.75433e+06
M124T302	[M+H]+	Nicotinate	0.860212	1.36557	0.0366847	124.04	301.722	HMDB0001488	C00253	Organoheterocyclic compounds	Pyridines and derivatives	Pyridinecarboxylic acids and derivatives	9.94405e+06	1.44935e+07	1.45869e+07	9.29645e+06	1.02333e+07	9.4321e+06	1.50432e+07	9.74473e+06	1.11225e+07	1.11233e+07	1.11672e+07
M163T196	[M+H]+	Nicotine	0.88206	1.04725	0.827807	163.123	196.393	HMDB0001934	C16150	Organoheterocyclic compounds	Pyridines and derivatives	Pyrrolidinylpyridines	9.71106e+06	1.08023e+07	1.15899e+07	1.4838e+07	5.57338e+06	8.02066e+06	1.11268e+07	9.54303e+06	1.04368e+07	1.04365e+07	1.05782e+07
M369T51	[M+Na]+	Nifedipine	0.566877	15.9478	0.000623994	369.097	50.8268	HMDB0015247	C07266	Organoheterocyclic compounds	Pyridines and derivatives	Hydropyridines	306928	5.73155e+06	5.09704e+06	286041	342480	3.04551e+06	6.43624e+06	338100	2.52373e+06	2.52222e+06	2.56821e+06
M272T65	[M+H]+	N-lauroylsarcosine	1.61652	1.11694	0.117067	272.201	65.4663			Organic acids and derivatives	Carboxylic acids and derivatives	Amino acids, peptides, and analogues	2.58827e+07	3.25439e+07	3.18458e+07	2.9296e+07	2.74403e+07	2.61946e+07	3.329e+07	2.8286e+07	2.39497e+07	2.38005e+07	2.39487e+07
M104T917	[M+H]+	N-methyl-l-alanine	0.679919	1.22843	0.380708	104.071	917.486	HMDB0094692	C02721	Organic acids and derivatives	Carboxylic acids and derivatives	Amino acids, peptides, and analogues	5.36815e+06	5.43529e+06	7.48599e+06	6.21934e+06	7.69885e+06	6.03345e+06	1.17137e+07	5.6792e+06	5.49632e+06	5.49009e+06	5.61584e+06
M228T289_2	[M+H]+	N-octanoyl-l-homoserine lactone	0.584412	4.3796	0.000984371	228.175	289.414		C21199	Organic acids and derivatives	Carboxylic acids and derivatives	Amino acids, peptides, and analogues	2.38786e+06	1.16617e+07	1.11287e+07	2.30825e+06	2.1176e+06	6.11609e+06	1.07018e+07	2.2301e+06	6.22242e+06	6.26557e+06	6.2531e+06
M184T984	[M+H-C7H7IO2]+	Nonanamide, n-[(4-hydroxy-2-iodo-5-methoxyphenyl)methyl]-8-methyl-	0.342966	1.39809	0.223944	184.181	984.201			Benzenoids	Phenols	Methoxyphenols	2.1895e+06	2.56522e+06	4.84762e+06	2.31775e+06	1.56096e+06	2.60792e+06	2.25077e+06	2.70916e+06	2.00601e+06	1.83039e+06	1.82624e+06
M254T333	[M+H-H2O]+	Normorphine	0.386057	3.4017	0.00797903	254.117	333.158		C11785	Alkaloids and derivatives	Morphinans		2.14157e+06	8.51577e+06	1.3218e+07	3.69472e+06	3.59311e+06	5.77635e+06	8.88003e+06	1.26823e+06	6.4413e+06	6.62031e+06	6.62226e+06
M130T14	[M+H-H2O]+	O-acetyl-l-serine	1.23586	1.00408	0.977345	130.061	14.4511	HMDB0003011	C00979	Organic acids and derivatives	Carboxylic acids and derivatives	Amino acids, peptides, and analogues	1.32168e+07	1.92047e+07	1.69422e+07	1.72612e+07	1.36088e+07	1.18392e+07	1.61859e+07	1.98245e+07	1.53967e+07	1.34305e+07	1.53805e+07
M391T339	[2M+H]+	O-benzyl-l-serine	0.457588	26.8594	3.20132e-07	391.186	339.283			Organic acids and derivatives	Carboxylic acids and derivatives	Amino acids, peptides, and analogues	77074.1	2.84291e+06	3.20803e+06	119628	136816	2.67004e+06	3.02036e+06	103622	1.98701e+06	2.04143e+06	1.98626e+06
M142T299	[M+H-C13H18O2]+	Octanoic acid, 4-[(1-oxo-7-phenylheptyl)amino]-, (4r)-	0.644744	0.596039	0.0665768	142.123	299.408			Organic acids and derivatives	Carboxylic acids and derivatives	Amino acids, peptides, and analogues	3.08071e+06	2.33986e+06	2.13555e+06	5.22707e+06	3.2911e+06	1.65535e+06	2.18947e+06	2.3603e+06	2.85495e+06	2.8548e+06	2.80027e+06
M155T308	[M+H]+	O,o-diethyl phosphate	0.536957	0.494696	0.512936	155.054	307.886	HMDB0012209	C06608	Organic acids and derivatives	Organic phosphoric acids and derivatives	Phosphate esters	1.01877e+06	2.58269e+06	2.39697e+06	1.53559e+07	1.23717e+06	1.96879e+06	2.61699e+06	1.72419e+06	1.72115e+06	1.68698e+06	1.68684e+06
M125T257	[M+H]+	Orcinol	1.49578	0.624064	0.316456	125.071	256.723		C00727	Benzenoids	Phenols	Benzenediols	1.59298e+07	1.37864e+07	1.58172e+07	1.67044e+07	1.58079e+07	1.74993e+07	1.41751e+07	4.97496e+07	1.59121e+07	1.56617e+07	1.56643e+07
M245T270	[M+H]+	Osthole	0.34744	1.10915	0.750741	245.128	270.043		C09280				1.45497e+06	2.46397e+06	2.57851e+06	1.47966e+06	1.47271e+06	1.77584e+06	2.68213e+06	4.15815e+06	2.54368e+06	2.63756e+06	2.5489e+06
M91T66	[M+H-NH3]+	O-toluidine	2.00242	0.8711	0.1157	91.0549	65.9142	HMDB0041965	C14403	Benzenoids	Benzene and substituted derivatives	Toluenes	3.19376e+07	3.37977e+07	3.08322e+07	3.81705e+07	3.53818e+07	2.48954e+07	3.39451e+07	3.6251e+07	3.54923e+07	3.54924e+07	3.56748e+07
M258T362	[M+K]+	Oxamyl	0.710745	3.73102	0.000406622	258.04	361.506		C18419	Organic acids and derivatives	Carboxylic acids and derivatives	Carboxylic acid derivatives	6.61815e+06	1.96829e+07	2.65393e+07	5.61631e+06	5.3192e+06	2.04967e+07	1.63717e+07	4.7165e+06	1.94255e+07	2.02986e+07	2.03329e+07
M227T108_1	[M+H-H2O]+	Oxyresveratrol	0.984486	29.6246	0.00014367	227.049	107.869	HMDB0128505	C10273				491501	1.44653e+07	1.64135e+07	491268	425728	9.24583e+06	1.49152e+07	449414	1.25379e+07	1.26221e+07	1.26427e+07
M292T243	[M+H]+	Parathion	0.801581	3.32335	0.00118802	292.06	243.368	HMDB0001355	C06604	Organic acids and derivatives	Organic thiophosphoric acids and derivatives	Thiophosphoric acid esters	8.56766e+06	3.40274e+07	4.51219e+07	1.07685e+07	1.33631e+07	2.50078e+07	3.64447e+07	9.60802e+06	4.50963e+06	5.21502e+06	4.52463e+06
M127T306	[M+H-CO]+	Patulin	0.792455	0.848209	0.628527	127.056	305.754	HMDB0034299	C16748				5.12427e+06	6.93638e+06	4.14454e+06	1.20508e+07	7.65151e+06	4.11355e+06	9.52219e+06	4.31324e+06	7.39975e+06	7.39396e+06	7.39974e+06
M239T117	[M+H]+	Pentaethylene glycol	1.26373	2.72052	0.319029	239.149	117.293			Organic oxygen compounds	Organooxygen compounds	Ethers	1.61822e+07	591495	567963	1.74518e+07	2.74113e+07	8.84574e+07	1.12568e+08	1.3273e+07	7.25234e+07	7.05159e+07	7.25467e+07
M309T66_3	[M+H]+	Pentapropylene glycol	0.914037	1.25019	0.241528	309.227	66.1644			Organic oxygen compounds	Organooxygen compounds	Alcohols and polyols	2.11329e+07	1.66459e+07	1.50986e+07	1.34131e+07	1.32224e+07	1.9162e+07	2.05395e+07	9.37953e+06	1.40795e+07	1.36699e+07	1.36654e+07
M153T335	[M+H-C5H8O3]+	Pentostatin	0.431158	2.77583	4.51841e-06	153.066	334.817	HMDB0014692	C02267				6.22909e+06	1.62066e+07	1.80903e+07	5.77542e+06	5.76845e+06	1.48978e+07	1.60352e+07	5.72629e+06	1.46804e+07	1.48622e+07	1.48676e+07
M303T351_2	[M+H]+	Phe-his	0.8301	7.91104	3.8221e-05	303.134	351.382			Organic acids and derivatives	Carboxylic acids and derivatives	Amino acids, peptides, and analogues	1.78738e+06	1.37302e+07	1.38205e+07	1.66664e+06	1.4297e+06	9.62455e+06	1.36764e+07	1.54422e+06	9.3531e+06	9.34878e+06	9.36195e+06
M150T91_2	[M+H]+	Phentermine	0.225876	2.31786	0.0051757	150.128	91.036	HMDB0014337	C07438	Benzenoids	Benzene and substituted derivatives	Phenethylamines	5.76813e+06	1.44278e+07	1.48555e+07	5.17063e+06	6.42576e+06	8.00769e+06	1.52848e+07	5.3184e+06	1.08406e+07	1.09077e+07	1.09079e+07
M166T260	[M+H]+	Phenylalanine	0.447589	3.17271	0.0271574	166.086	260.344	HMDB0000159	C00079	Organic acids and derivatives	Carboxylic acids and derivatives	Amino acids, peptides, and analogues	1.01091e+07	2.09697e+07	3.47681e+07	5.93942e+06	5.41903e+06	1.64817e+07	1.24581e+07	5.22188e+06	2.18634e+07	2.06989e+07	2.18538e+07
M188T67	[M+H-C7H7ON]+	Phenylbutazone	1.64368	0.81675	0.212613	188.107	66.8081	HMDB0014950	C07440				3.02581e+07	1.99144e+07	2.21308e+07	3.15641e+07	1.92989e+07	1.87212e+07	2.20737e+07	2.03054e+07	2.24182e+07	2.40392e+07	2.4016e+07
M114T296	[M+H-H3O4P]+	Phosphocreatine	1.56494	0.0405628	0.340636	114.067	296.298	HMDB0001511	C02305	Organic acids and derivatives	Carboxylic acids and derivatives	Amino acids, peptides, and analogues	2.77972e+06	1.48392e+06	1.35302e+06	1.25976e+08	2.30679e+06	1.31009e+06	1.25836e+06	2.19751e+06	7.17372e+06	7.48128e+06	7.47956e+06
M279T65_3	(M+H)+	Phthalic acid Mono-2-ethylhexyl Ester	0.706739	0.70196	0.0533654	279.154	65.4694						4.10657e+06	2.79366e+06	2.81042e+06	4.82544e+06	2.98017e+06	2.49224e+06	3.72861e+06	4.9334e+06	2.90654e+06	2.81378e+06	2.91096e+06
M318T241_2	[M+H]+	Phytosphingosine	1.79681	1.37433	0.433388	318.3	241.379	HMDB0004610	C12144	Organic nitrogen compounds	Organonitrogen compounds	Amines	6.13355e+07	3.40382e+07	3.84565e+07	6.68896e+07	5.28704e+07	1.09752e+08	1.35318e+08	4.99736e+07	1.17824e+08	1.15634e+08	1.15653e+08
M311T256	[M+H]+	Picrotin	0.917213	5.4031	0.000388163	311.091	255.68		C09528				4.06547e+06	2.54815e+07	1.49463e+07	3.79504e+06	3.77323e+06	1.84959e+07	2.30001e+07	3.52863e+06	1.28413e+07	1.28976e+07	1.43845e+07
M209T304	[M+H]+	Pilocarpine	0.905136	9.93233	2.69352e-05	209.129	304.205	HMDB0015217	C07474				1.43387e+06	1.48116e+07	1.51116e+07	1.46564e+06	1.42979e+06	1.06146e+07	1.49998e+07	1.2623e+06	1.01917e+07	9.84138e+06	1.01932e+07
M253T354	[M+H]+	Pro-his	0.474453	1.78897	0.00112182	253.107	353.849			Organic acids and derivatives	Carboxylic acids and derivatives	Amino acids, peptides, and analogues	5.01433e+06	1.05816e+07	1.0096e+07	5.738e+06	5.7104e+06	7.5871e+06	1.05164e+07	5.2151e+06	4.77426e+06	5.01905e+06	5.02027e+06
M229T355	[M+H]+	Pro-leu	0.369844	4.62525	0.0132034	229.155	354.799			Organic acids and derivatives	Carboxylic acids and derivatives	Amino acids, peptides, and analogues	130030	8.88199e+06	7.81311e+06	5.84615e+06	256032	4.85139e+06	8.01073e+06	158186	5.85639e+06	5.78322e+06	5.78291e+06
M175T900	[M+H-C5H9N+2i]+	Pronamide	0.906129	1.09489	0.671824	174.973	900.131		C14333	Benzenoids	Benzene and substituted derivatives	Benzoic acids and derivatives	7.77145e+06	1.38386e+07	1.31579e+07	7.2262e+06	1.69088e+07	1.1236e+07	1.13787e+07	1.3405e+07	7.59301e+06	8.54717e+06	7.72677e+06
M208T302	[M+H]+	Propachlor oa	0.888858	5.1136	0.00532603	208.097	302.466			Organic acids and derivatives	Carboxylic acids and derivatives	Amino acids, peptides, and analogues	4.37359e+06	1.76787e+07	3.0493e+07	4.28765e+06	4.12471e+06	1.23765e+07	2.63418e+07	4.20599e+06	2.01501e+07	2.05165e+07	1.81629e+07
M324T66_2	[M+H-H2O]+	Propafenone	0.351619	2.16617	0.000229346	324.196	66.0361	HMDB0015313	C07381				1.43588e+07	3.17149e+07	3.72463e+07	1.44055e+07	1.46291e+07	2.69076e+07	3.39479e+07	1.65357e+07	2.3045e+07	2.25948e+07	2.30462e+07
M230T1000	[M+H]+	Propazine	0.931865	0.998829	0.95867	230.14	1000.19		C14312	Organoheterocyclic compounds	Triazines	Aminotriazines	8.4916e+06	8.0329e+06	8.44837e+06	8.40191e+06	8.67827e+06	8.8504e+06	8.5488e+06	8.34841e+06	8.49999e+06	8.35562e+06	8.46944e+06
M215T823	[M+H-C2H4]+	Prophos	2.05665	0.924252	0.819465	215.016	823.254		C18687				4.82339e+07	7.66368e+06	6.92846e+07	6.42269e+07	6.0244e+07	4.73362e+07	6.10285e+07	2.77956e+07	2.7207e+07	5.0953e+07	5.4321e+07
M260T61	[M+H]+	Propranolol	1.52246	1.06149	0.44767	260.143	60.7961	HMDB0001849	C07407				2.30824e+07	2.60872e+07	2.68769e+07	2.44716e+07	2.32576e+07	1.96391e+07	2.64956e+07	2.25469e+07	2.24283e+07	2.24273e+07	2.26233e+07
M319T60_2	[M+H-2H2O]+	Prostaglandin e1	0.516676	1.29431	0.0961427	319.227	60.0548	HMDB0001442	C04741	Lipids and lipid-like molecules	Fatty Acyls	Eicosanoids	3.27569e+06	4.27301e+06	4.55137e+06	4.29612e+06	3.33954e+06	3.6877e+06	5.91005e+06	3.32186e+06	1.03849e+07	7.48633e+06	7.5664e+06
M217T388	[M+H]+	Pro-Thr	0.40519	8.18996	0.000187059	217.13	387.677	HMDB0004620		Organic acids and derivatives	Carboxylic acids and derivatives	Amino acids, peptides, and analogues	495513	3.50251e+06	3.81857e+06	942648	91332	2.47203e+06	3.29526e+06	68605.5	2.17144e+06	2.22224e+06	2.2216e+06
M302T222	[M+H]+	Pro-Trp	2.92207	0.79979	0.336152	302.305	221.872	HMDB0000269	C00836	Organic nitrogen compounds	Organonitrogen compounds	Amines	7.45981e+07	5.37777e+07	9.05445e+07	6.62462e+07	6.84037e+07	2.50296e+07	6.26288e+07	8.08038e+07	7.22919e+07	7.36844e+07	7.36595e+07
M166T88_2	[M+H]+	(+)-pseudoephedrine	0.995271	1.04456	0.5656	166.123	87.5973	HMDB0001943	C02765	Benzenoids	Benzene and substituted derivatives	Phenylpropanes	1.02656e+07	1.22066e+07	9.77094e+06	9.98091e+06	9.41433e+06	8.92782e+06	1.07554e+07	1.02228e+07	1.04681e+07	1.04205e+07	1.11775e+07
M231T371	[M+H-3H2O]+	P-tolyl-.beta.-d-glucuronide	0.725042	32.1043	1.63027e-06	231.061	371.065	HMDB0011686		Organic oxygen compounds	Organooxygen compounds	Carbohydrates and carbohydrate conjugates	83352.4	7.08022e+06	8.3281e+06	281650	272459	7.16165e+06	6.52535e+06	268815	6.17849e+06	6.23558e+06	6.17947e+06
M218T66_1	[M+H]+	Pymetrozin	1.7561	1.04423	0.586504	218.097	66.0361		C18590	Organoheterocyclic compounds	Triazines	1,2,4-triazines	2.91066e+07	3.21234e+07	3.41461e+07	3.21404e+07	3.27861e+07	2.62335e+07	3.64418e+07	2.94497e+07	2.87447e+07	2.87469e+07	2.93855e+07
M204T365	[M+H-C9H6Cl4O2]+	Pyridalyl	0.749274	15.7483	8.87458e-08	204.087	364.56		C18484	Benzenoids	Benzene and substituted derivatives	Halobenzenes	361971	8.53244e+06	9.08906e+06	674369	652921	8.04272e+06	8.03272e+06	450462	7.25034e+06	7.25029e+06	7.26376e+06
M363T382	[M+Na]+	Pyridaphenthion	0.749386	0.321215	1.83998e-05	363.05	381.91		C18762	Organic acids and derivatives	Organic thiophosphoric acids and derivatives	Thiophosphoric acid esters	3.50208e+06	1.33045e+06	1.15735e+06	3.39205e+06	4.14087e+06	899328	1.25491e+06	3.41652e+06	949880	950780	714293
M169T371	[M+H]+	Pyridoxamine	0.655096	11.9732	0.0183203	169.097	371.38	HMDB0001431	C00534	Organoheterocyclic compounds	Pyridines and derivatives	Pyridoxamines	644996	1.61799e+07	6.45081e+06	848861	743193	5.82168e+06	6.44949e+06	677957	7.78401e+06	7.80337e+06	6.99196e+06
M152T114	[M+H-H2O]+	Pyridoxine	0.693255	3.08355	0.000192065	152.071	113.984	HMDB0000239	C00314	Organoheterocyclic compounds	Pyridines and derivatives	Pyridoxines	5.83185e+06	3.19958e+07	3.71949e+07	1.2725e+07	1.21871e+07	3.24902e+07	2.6584e+07	1.08525e+07	3.14187e+07	2.68082e+07	3.07534e+07
M362T243	[M+H]+	(r)-(+)-arachidonyl-1'-hydroxy-2'-propylamide	0.592704	1.60404	8.88369e-05	362.326	243.027			Lipids and lipid-like molecules	Fatty Acyls	Fatty amides	7.36702e+06	1.12088e+07	1.01684e+07	7.48534e+06	6.17871e+06	1.13964e+07	1.17003e+07	6.69519e+06	1.0993e+07	1.13055e+07	1.09914e+07
M211T370	[M+H-H2O]+	Resveratrol	0.985757	5.75906	2.94933e-05	211.071	370.302	HMDB0003747	C03582	Phenylpropanoids and polyketides	Stilbenes		2.58705e+06	1.83586e+07	1.85523e+07	3.0447e+06	4.55965e+06	2.16813e+07	2.44722e+07	4.23183e+06	1.96763e+07	1.98695e+07	1.89903e+07
M301T62	[M+H]+	Retinoic acid	0.739768	3.00741	0.0469699	301.216	62.3894	HMDB0001852	C00777	Lipids and lipid-like molecules	Prenol lipids	Retinoids	6.85234e+06	2.98904e+07	3.97947e+07	1.07655e+07	9.1171e+06	6.41133e+06	3.24212e+07	9.34845e+06	8.11264e+06	7.91627e+06	8.11455e+06
M359T364	[M+H-H2O]+	(-)-riboflavin	0.766144	0.36739	0.0259672	359.123	363.565	HMDB0000244	C00255	Organoheterocyclic compounds	Pteridines and derivatives	Alloxazines and isoalloxazines	4.93494e+06	1.42122e+06	3.26871e+06	5.2693e+06	2.44021e+06	453236	916382	3.84904e+06	816334	818941	783792
M300T111_1	[M+H]+	Rinderine	0.511988	3.70699	3.94587e-06	300.2	110.926		C10378				3.68433e+06	1.06847e+07	1.01072e+07	2.16301e+06	2.4298e+06	1.03443e+07	9.18508e+06	2.59994e+06	7.2163e+06	7.2165e+06	7.24801e+06
M288T295	[M+H]+	Ritodrine	0.493773	1.77854	0.0274355	288.159	295.405		C07239	Benzenoids	Benzene and substituted derivatives	Phenethylamines	1.33866e+07	1.78826e+07	1.8549e+07	8.96747e+06	6.15371e+06	1.05982e+07	1.68251e+07	7.3953e+06	1.13432e+07	1.13577e+07	1.0374e+07
M272T371_1	[M+H-C5H10O4]+	Roseoflavin	0.965023	12.6923	7.08174e-05	272.092	371.264		C21647	Organoheterocyclic compounds	Pteridines and derivatives	Alloxazines and isoalloxazines	994308	1.65339e+07	1.65874e+07	1.28895e+06	1.30352e+06	1.06606e+07	1.56671e+07	1.09709e+06	9.80011e+06	9.84897e+06	9.80977e+06
M218T359	[M+Na]+	Salicyluric acid	1.17646	0.813253	0.251478	218.045	358.812	HMDB0000840	C07588	Benzenoids	Benzene and substituted derivatives	Benzoic acids and derivatives	1.41076e+07	1.17663e+07	1.06295e+07	7.83657e+06	1.62295e+07	8.91221e+06	1.13666e+07	1.43004e+07	1.6387e+07	1.63807e+07	1.7381e+07
M105T285	[M+H-NH3]+	(s)-(-)-.alpha.-methylbenzylamine	0.627335	10.9274	0.00191188	105.07	284.697	HMDB0002017		Organic nitrogen compounds	Organonitrogen compounds	Amines	525093	1.06626e+07	5.99167e+06	781530	680012	5.1409e+06	6.58488e+06	610504	5.56507e+06	5.99329e+06	5.58859e+06
M180T288	[M+H]+	S-carboxymethyl-l-cysteine	0.873954	0.68497	0.0206482	180.011	288.231	HMDB0029415	C03727	Organic acids and derivatives	Carboxylic acids and derivatives	Amino acids, peptides, and analogues	6.12905e+06	4.87007e+06	3.50019e+06	5.82041e+06	5.80397e+06	2.6974e+06	5.25972e+06	6.0832e+06	5.27515e+06	5.80157e+06	5.8035e+06
M218T377	[M+H]+	Securinine	0.859882	8.30745	0.00157992	218.118	377.236		C10614				3.11734e+06	2.09785e+07	1.10081e+07	1.07134e+06	2.59667e+06	1.16563e+07	1.73306e+07	554263	1.33299e+07	1.1128e+07	1.06308e+07
M273T268_2	[M+H]+	Sempervirine	0.272623	1.52358	0.416868	273.16	267.856		C09240	Organoheterocyclic compounds	Indoles and derivatives	Pyridoindoles	482042	6.4331e+06	2.02387e+06	3.0294e+06	3.54716e+06	1.09689e+06	6.09051e+06	3.20957e+06	3.49161e+06	2.82524e+06	3.39985e+06
M168T324	[M+H-C10H14O4]+	Senkirkin	0.835942	18.0998	3.15255e-05	168.102	323.628		C10396				623691	1.05542e+07	1.17741e+07	695862	632282	7.88854e+06	1.14546e+07	350484	6.28807e+06	6.32554e+06	6.28802e+06
M211T309	[M+H]+	Sinapyl alcohol	0.831676	13.4103	5.22293e-05	211.108	308.971	HMDB0013070	C02325	Benzenoids	Phenols	Methoxyphenols	754732	1.24662e+07	1.14407e+07	870855	876388	8.00745e+06	1.17156e+07	751496	7.47247e+06	7.47205e+06	7.54483e+06
M146T347_2	[M+H]+	Spermidine	0.753042	0.125893	1.71876e-05	146.165	346.596	HMDB0001257	C00315	Organic nitrogen compounds	Organonitrogen compounds	Amines	3.24161e+06	528953	462775	3.5455e+06	2.76681e+06	332418	364765	3.86159e+06	189898	197409	189209
M284T921	[M+H]+	Stearamide	1.93942	0.862139	0.574029	284.295	920.793	HMDB0034146	C13846	Organic acids and derivatives	Carboximidic acids and derivatives	Carboximidic acids	4.25973e+07	3.8351e+07	2.23774e+07	4.37842e+07	2.07451e+07	2.74569e+07	5.04333e+07	5.3658e+07	2.24177e+07	2.24184e+07	2.21208e+07
M307T330_2	[M+H-2H2O]+	Sucrose	0.653516	7.67881	0.000193541	307.096	329.859	HMDB0000258	C00089	Organic oxygen compounds	Organooxygen compounds	Carbohydrates and carbohydrate conjugates	37801.1	8.81812e+06	1.01048e+07	1.57776e+06	1.44108e+06	6.12226e+06	8.90293e+06	1.36438e+06	5.9342e+06	6.19514e+06	6.20364e+06
M276T362	[M+Na]+	Sulfamethoxazole	0.935687	16.3853	0.239783	276.05	361.968	HMDB0015150	C07315	Benzenoids	Benzene and substituted derivatives	Benzenesulfonamides	1.52228e+06	6.67943e+06	6.90225e+07	1.49659e+06	1.54044e+06	5.84478e+06	5.86106e+06	775218	5.79368e+06	5.71783e+06	5.80728e+06
M337T306	[M+H]+	Tabersonine	0.490822	0.762357	0.41787	337.2	306.428		C09244				1.45069e+06	2.29751e+06	2.31084e+06	4.22714e+06	1.50362e+06	1.92114e+06	1.90046e+06	3.87629e+06	1.63372e+06	1.62612e+06	1.70924e+06
M288T360	[M+H]+	Tenofovir	0.438752	1.96684	0.121249	288.087	359.842	HMDB0014445	C17407	Organoheterocyclic compounds	Imidazopyrimidines	Purines and purine derivatives	1.40201e+07	5.5782e+07	1.51941e+07	1.73528e+07	1.61341e+07	3.08379e+07	2.53524e+07	1.71481e+07	2.04907e+07	2.29745e+07	2.29436e+07
M242T300	[M+H]+	Tetrahydrobiopterin	0.747864	4.84589	0.00236309	242.102	299.914	HMDB0000027	C00272	Organoheterocyclic compounds	Pteridines and derivatives	Pterins and derivatives	3.00228e+06	1.92238e+07	1.95973e+07	3.23966e+06	3.301e+06	9.92996e+06	1.25954e+07	3.11654e+06	1.27437e+07	1.27947e+07	1.2821e+07
M141T277	[M+H-NH3]+	Trans-4-(aminomethyl)cyclohexanecarboxylic acid	0.558224	0.728222	0.389539	141.072	277.376	HMDB0014447	C12535	Organic acids and derivatives	Carboxylic acids and derivatives	Amino acids, peptides, and analogues	2.29894e+06	2.84191e+06	1.81303e+06	6.04955e+06	3.41403e+06	1.92489e+06	3.39716e+06	1.93795e+06	2.81076e+06	2.77222e+06	2.77245e+06
M96T242	(M+H-2H2O)+	Trans-4-Hydroxy-L-proline	0.557854	3.13027	0.0155136	96.0449	242.022	HMDB0000725/HMDB0036576	C01157	Organic acids and derivatives	Carboxylic acids and derivatives	"Amino acids, peptides, and analogues"	1.00238e+07	1.66707e+07	4.22267e+07	1.03669e+07	9.87906e+06	2.54822e+07	4.30349e+07	1.04342e+07	2.51203e+07	2.52229e+07	2.22629e+07
M179T374	[M+H]+	Trans-nicotine-1'-oxide	0.377427	1.00172	0.998154	179.118	374.137			Organoheterocyclic compounds	Pyridines and derivatives	Pyrrolidinylpyridines	1.49404e+06	5.8335e+06	901752	2.8244e+06	1.94756e+06	280819	597359	1.33433e+06	957107	956807	1.00886e+06
M282T60_3	M+	trans-Vaccenic acid	0.470745	0.40029	0.0506109	282.251	60.4652	HMDB0003231	C08367	Lipids and lipid-like molecules	Fatty Acyls	Fatty acids and conjugates	2.20792e+06	715176	773203	2.21942e+06	483477	647432	774935	2.36077e+06	838657	863145	863213
M314T35_2	[M+H]+	Triazophos	0.188462	3.18235	0.00217396	314.066	35.1414		C18657	Organoheterocyclic compounds	Azoles	Triazoles	646416	2.73936e+06	2.10952e+06	696607	694051	1.40148e+06	2.50209e+06	713238	1.56279e+06	1.61673e+06	1.56305e+06
M172T65	[M+Na]+	Triethanolamine	2.72462	0.829338	0.123661	172.112	65.0227	HMDB0032538	C06771	Organic nitrogen compounds	Organonitrogen compounds	Amines	7.89851e+07	5.55411e+07	6.00867e+07	6.9991e+07	6.85718e+07	4.91375e+07	5.7614e+07	5.05928e+07	4.48853e+07	4.48816e+07	4.59018e+07
M103T84	[M+H-C2H6O2]+	Triethylene glycol monomethyl ether	0.779727	0.883682	0.137512	103.076	84.0464	HMDB0062666		Organic oxygen compounds	Organooxygen compounds	Ethers	4.92785e+06	5.45278e+06	4.46011e+06	5.75944e+06	6.08706e+06	4.3707e+06	5.09366e+06	5.1535e+06	4.15147e+06	4.152e+06	4.19681e+06
M271T110_1	[M+H-C3H6]+	Triptophenolide	0.338378	2.16235	4.69438e-07	271.133	109.917			Lipids and lipid-like molecules	Steroids and steroid derivatives	Oxosteroids	6.69234e+06	1.60947e+07	1.49957e+07	7.28024e+06	7.04158e+06	1.48167e+07	1.45772e+07	6.95739e+06	2.79515e+06	2.72301e+06	2.81979e+06
M122T932_2	[M+H]+	Tris(hydroxymethyl)aminomethane	2.42941	1.10319	0.59806	122.081	931.959	HMDB0240288	C07182	Organic nitrogen compounds	Organonitrogen compounds	Amines	5.10247e+07	7.04567e+07	9.55187e+07	1.06357e+08	6.52126e+07	1.01854e+08	7.57125e+07	8.88148e+07	8.61241e+07	8.38371e+07	1.10661e+08
M259T386	[M+2H]2+	Trp-Arg-Arg	0.809463	21.4291	6.3992e-06	259.144	385.692			Organic acids and derivatives	Carboxylic acids and derivatives	Amino acids, peptides, and analogues	263985	1.03987e+07	9.96168e+06	579902	532871	7.67335e+06	9.90728e+06	393781	8.33742e+06	8.40246e+06	8.402e+06
M439T59_3	[M+H-H2O]+	Ursolic acid	0.89756	4.48734	8.42423e-06	439.357	58.7887	HMDB0002395	C08988	Lipids and lipid-like molecules	Prenol lipids	Triterpenoids	4.15465e+06	2.27535e+07	2.23864e+07	5.40911e+06	4.90056e+06	1.82651e+07	2.35433e+07	4.91201e+06	2.57904e+07	2.52454e+07	2.57963e+07
M167T106	[M-H2O+H]+	Vanylglycol	0.71615	8.37781	0.00170414	167.07	105.953	HMDB0001490	C05594	Benzenoids	Phenols	Methoxyphenols	1.58929e+06	8.88421e+06	1.49967e+07	1.56309e+06	172690	7.55431e+06	9.48456e+06	1.55923e+06	1.0163e+07	1.0164e+07	1.05524e+07
M309T331	[M+H]+	Vincanidine	0.33574	1.02335	0.899648	309.168	330.612						722994	1.37557e+06	1.06749e+06	1.63606e+06	1.56809e+06	1.4114e+06	1.60346e+06	1.40624e+06	2.43599e+06	2.32918e+06	2.99278e+06
M221T290	[M+H]+	Xylazine	0.809258	0.488666	0.000256412	221.129	289.901			Benzenoids	Benzene and substituted derivatives	Xylenes	4.11857e+06	2.39765e+06	2.69481e+06	4.79667e+06	4.84179e+06	1.50594e+06	2.32484e+06	4.50338e+06	3.53809e+06	3.54567e+06	3.78625e+06
M290T293	[M+Na]+	Zidovudine	0.459709	3.33766	0.000116244	290.081	292.539	HMDB0014638	C07210	Nucleosides, nucleotides, and analogues	Pyrimidine nucleosides	Pyrimidine 2',3'-dideoxyribonucleosides	2.37298e+06	1.04523e+07	1.05046e+07	3.12608e+06	3.06154e+06	7.43616e+06	1.02748e+07	3.02469e+06	3.01518e+06	2.63218e+06	3.00441e+06
M194T281	[M+H-C11H13SN3]+	Ziprasidone	0.67176	1.40287	0.112086	194.027	281.043	HMDB0014391	C07568	Organoheterocyclic compounds	Diazinanes	Piperazines	6.17727e+06	1.29095e+07	1.37219e+07	6.11776e+06	1.08903e+07	8.14836e+06	1.26257e+07	1.06063e+07	1.22938e+07	1.32111e+07	1.22782e+07
M367T56	[M+H-H2O]+	Zymosterol	0.365299	1.33642	0.0909783	367.357	56.2866	HMDB0033788	C05437	Lipids and lipid-like molecules	Steroids and steroid derivatives	Cholestane steroids	1.44886e+06	2.91714e+06	2.53102e+06	2.10737e+06	1.93679e+06	1.66303e+06	2.65933e+06	1.81796e+06	2.95236e+06	2.84206e+06	2.85145e+06
M291T43_1			0.721153	0.118835	1.25413e-11	291.065	43.3279						2.98941e+06	364628	345948	3.00566e+06	3.01199e+06	383586	341037	3.07015e+06	1.34871e+06	1.11744e+06	1.35275e+06
M152T306			3.24958	32.4587	6.2555e-11	152.071	306.335						4.33458e+06	1.43446e+08	1.42091e+08	4.63869e+06	4.58828e+06	1.48242e+08	1.43024e+08	4.2088e+06	1.05317e+08	9.39936e+07	1.04089e+08
M63T474			1.42987	8.18404	1.29399e-09	62.9825	474.089						4.12783e+06	3.71243e+07	3.6121e+07	4.84507e+06	4.81375e+06	3.51081e+07	3.70316e+07	3.97781e+06	3.11024e+07	3.09005e+07	3.08991e+07
M137T136			4.59611	90.8181	2.33645e-09	137.06	136.393						3.06882e+06	2.85342e+08	2.65615e+08	3.16287e+06	2.90594e+06	2.81846e+08	2.6804e+08	2.98376e+06	1.50003e+08	1.09138e+08	1.513e+08
M310T353			0.570752	6.62921	3.16081e-09	310.165	353.322						961923	6.50329e+06	6.32866e+06	1.23582e+06	863884	6.38359e+06	6.51269e+06	819420	6.54111e+06	6.43508e+06	7.03914e+06
M323T107			0.494279	5.16608	3.5961e-09	323.128	107.434						1.05182e+06	5.47273e+06	5.80137e+06	1.10774e+06	1.18834e+06	5.54175e+06	5.75841e+06	1.02181e+06	4.47809e+06	4.47148e+06	4.77928e+06
M270T60_1			1.36785	0.106998	4.30505e-09	270.128	60.466						1.07407e+07	983742	1.48779e+06	1.12441e+07	1.05728e+07	997006	1.15233e+06	1.0629e+07	4.53688e+06	4.53683e+06	4.58307e+06
M352T111			0.793108	11.3738	5.49054e-09	352.248	111.429						759014	1.03158e+07	1.04409e+07	913590	935725	9.63871e+06	9.88554e+06	933235	6.54836e+06	6.54803e+06	6.58391e+06
M265T248			2.3901	0.0556459	6.34089e-09	265.049	248.444						3.36262e+07	1.75316e+06	900683	3.08755e+07	3.24268e+07	2.37896e+06	2.15302e+06	3.22064e+07	1.35647e+07	1.35922e+07	1.46082e+07
M202T366			0.492075	13.227	6.64164e-09	202.071	366.171						93115.5	3.83504e+06	3.73643e+06	307237	400021	3.68016e+06	3.70621e+06	330480	3.11696e+06	3.1967e+06	3.1971e+06
M225T376			0.671462	32.4454	7.05399e-09	225.076	376.231						142815	6.322e+06	6.3905e+06	338124	139423	5.85031e+06	6.25119e+06	144431	4.607e+06	4.64045e+06	4.65573e+06
M382T381_2			0.667763	14.6333	7.93444e-09	382.149	380.697						474161	6.4177e+06	6.69546e+06	457457	471007	7.08153e+06	6.63687e+06	430968	6.82153e+06	3.90638e+06	6.90558e+06
M317T111			3.44498	125.608	8.95263e-09	317.211	110.924						814551	1.6351e+08	1.49514e+08	1.17503e+06	1.13861e+06	1.5392e+08	1.48345e+08	1.77031e+06	9.02195e+07	8.92717e+07	8.9289e+07
M185T66_1			0.703806	24.7708	9.35827e-09	185.071	65.5049						254082	7.17305e+06	7.15965e+06	297729	294073	6.52709e+06	7.03688e+06	280309	3.10008e+06	3.20572e+06	3.20584e+06
M301T110			1.0524	9.87796	9.88848e-09	301.216	109.92						1.62211e+06	1.80397e+07	1.9388e+07	1.90793e+06	1.96121e+06	1.85202e+07	1.76679e+07	1.96129e+06	1.1796e+07	1.1796e+07	1.20437e+07
M326T108_1			0.428951	5.29031	1.05283e-08	326.102	107.912						733090	4.35322e+06	4.24322e+06	846859	804994	4.10264e+06	4.01429e+06	774299	2.76554e+06	3.579e+06	3.68273e+06
M218T363			0.394915	6.62768	1.22935e-08	218.102	363.014						314313	3.1064e+06	3.03452e+06	495813	589933	3.00931e+06	3.09457e+06	447466	3.38305e+06	3.20727e+06	3.3708e+06
M145T473			1.18726	19.4466	1.23166e-08	144.985	473.087						977528	2.12631e+07	2.03255e+07	1.21169e+06	1.16569e+06	1.91974e+07	2.09336e+07	847358	1.71448e+07	1.70595e+07	1.71451e+07
M370T365_2			0.623897	4.48468	1.33489e-08	370.091	364.748						2.39456e+06	1.00687e+07	1.08595e+07	2.44405e+06	2.06275e+06	1.03196e+07	1.01832e+07	2.337e+06	9.49911e+06	9.50151e+06	9.06777e+06
M275T351			0.542458	11.6361	1.43943e-08	275.04	351.202						355157	4.60898e+06	4.52005e+06	386562	463291	4.57867e+06	4.97047e+06	400184	4.54675e+06	4.2232e+06	4.58348e+06
M322T66_3			0.566067	5.85936	1.49628e-08	322.246	66.2345						997851	6.93451e+06	6.99133e+06	1.1793e+06	1.06998e+06	6.56934e+06	6.59017e+06	1.37545e+06	4.50923e+06	4.50948e+06	4.40531e+06
M241T248			1.05689	0.0137254	1.68826e-08	241.05	247.761						6.64713e+06	64207	100991	6.09256e+06	6.0938e+06	86617.8	88417.4	5.95511e+06	1.71438e+06	1.81209e+06	1.71478e+06
M253T108_1			1.19565	0.235876	1.81633e-08	253.086	108.228						9.04048e+06	2.08008e+06	2.09876e+06	8.77634e+06	8.31526e+06	1.9337e+06	2.1676e+06	8.97172e+06	3.11778e+06	3.12009e+06	3.17515e+06
M245T389			0.783689	43.2969	1.90906e-08	245.113	388.924						74196.3	7.85489e+06	7.93857e+06	357352	113124	8.49246e+06	8.64063e+06	215810	6.70393e+06	6.65129e+06	7.97091e+06
M169T478			0.269145	3.43958	2.15242e-08	168.946	478.438						775915	2.79043e+06	2.80423e+06	885731	913918	2.86277e+06	2.92336e+06	733204	2.4307e+06	2.47276e+06	2.4728e+06
M224T52			0.390258	5.69583	2.15262e-08	224.001	52.3736						587883	3.11854e+06	3.34074e+06	577772	585730	3.20731e+06	3.43514e+06	548845	1.49304e+06	1.5118e+06	1.74461e+06
M428T357			0.629429	13.5176	2.29781e-08	428.17	357.316						649829	5.82351e+06	5.9823e+06	444801	292344	6.43241e+06	6.13407e+06	416032	5.40787e+06	5.11963e+06	5.13218e+06
M257T110_1			0.590686	6.25481	2.40496e-08	257.138	109.917						1.17149e+06	7.39779e+06	7.22211e+06	1.08092e+06	1.11871e+06	7.03374e+06	6.66313e+06	1.15608e+06	5.13188e+06	5.10026e+06	5.10031e+06
M232T50			0.292739	18.0763	2.76664e-08	232.028	50.2781						64740.3	1.28429e+06	1.32337e+06	49809.3	81421.2	1.17744e+06	1.23668e+06	81839.1	716485	716915	760173
M261T50			0.750777	0.14876	2.89198e-08	261.05	49.7661						3.17038e+06	526432	555059	3.27025e+06	3.3253e+06	424498	469452	3.51347e+06	1.4701e+06	1.47011e+06	1.49203e+06
M247T249			1.47742	0.034207	2.91249e-08	247.039	249.111						1.29724e+07	375440	533163	1.15198e+07	1.21417e+07	686630	78767.3	1.23034e+07	5.10426e+06	5.38624e+06	5.38441e+06
M290T318			0.660845	6.17289	3.09857e-08	290.138	318.438						1.44407e+06	8.65186e+06	9.30003e+06	1.3531e+06	1.5429e+06	9.1657e+06	8.44658e+06	1.42127e+06	6.47756e+06	6.60194e+06	6.47765e+06
M132T107			0.68264	0.0610129	3.12377e-08	132.045	106.778						2.5673e+06	189155	40211.9	2.79225e+06	2.64718e+06	203208	211227	2.54516e+06	1.17329e+06	1.1112e+06	1.17432e+06
M381T409			0.238931	29.8378	3.28763e-08	381.08	408.828						19055.8	783897	754450	72000.5	2283.21	809285	821807	12882.9	914896	862960	867010
M197T107			0.643311	0.158863	3.36742e-08	197.06	106.99						2.32943e+06	368137	376405	2.48512e+06	2.57524e+06	353034	457721	2.40035e+06	787094	925109	783977
M361T107_3			0.577798	9.0359	3.50846e-08	361.165	106.717						541359	5.56209e+06	5.81216e+06	587657	702322	5.98787e+06	5.35844e+06	683139	4.60213e+06	4.35631e+06	4.35777e+06
M67T240			0.314117	11.9514	3.6059e-08	67.055	239.647						163687	1.52347e+06	1.58718e+06	192594	103767	1.54144e+06	1.65843e+06	67969.6	1.75295e+06	1.74544e+06	2.00757e+06
M355T457			0.36877	0.262474	3.63258e-08	354.78	456.799						824870	204604	224342	813180	864597	237439	222392	883501	200933	201272	208484
M349T111			0.423717	5.27127	3.68181e-08	349.201	110.868						748448	4.08994e+06	3.80414e+06	687412	782295	4.22173e+06	3.98841e+06	836942	2.62128e+06	2.61906e+06	2.68596e+06
M322T366			0.434563	23.0337	3.7237e-08	322.038	366.303						134058	2.71411e+06	2.87518e+06	103014	101425	2.53721e+06	2.61102e+06	127668	1.75741e+06	1.55852e+06	1.54505e+06
M237T353			0.676849	10.994	3.77333e-08	237.112	353.164						746171	7.78227e+06	7.44908e+06	710153	663591	6.8949e+06	7.59549e+06	583534	6.10657e+06	6.12561e+06	6.24041e+06
M134T66			1.88886	0.159724	3.90376e-08	134.097	66.2567						2.0026e+07	3.44107e+06	3.33439e+06	2.07956e+07	2.13939e+07	3.6874e+06	3.04908e+06	2.23801e+07	1.22079e+07	1.20066e+07	1.2007e+07
M400T356			0.859683	9.84841	4.22613e-08	400.175	355.63						1.01755e+06	1.14198e+07	1.23709e+07	1.17093e+06	1.10851e+06	1.25174e+07	1.27078e+07	1.68006e+06	8.36753e+06	1.04858e+07	1.05496e+07
M180T66			1.22083	0.245663	4.74048e-08	180.081	66.2567						9.19745e+06	1.90223e+06	2.35221e+06	9.13701e+06	8.85273e+06	2.50389e+06	2.28935e+06	9.64246e+06	5.1625e+06	4.80791e+06	4.79597e+06
M258T104_2			0.909886	18.4554	5.30289e-08	258.062	103.545						801191	1.20453e+07	1.30861e+07	506880	660982	1.17707e+07	1.15239e+07	654896	9.59587e+06	9.74567e+06	9.74598e+06
M311T107			0.599746	5.82324	5.32003e-08	311.128	106.922						1.14777e+06	7.27519e+06	7.23036e+06	1.38247e+06	1.48244e+06	7.89245e+06	7.79709e+06	1.1726e+06	7.37289e+06	6.88438e+06	6.89889e+06
M248T381			0.446084	18.0868	5.44324e-08	248.076	381.026						143552	3.07596e+06	2.97609e+06	160550	251947	2.70908e+06	2.93261e+06	90486	2.70451e+06	2.72497e+06	2.70508e+06
M419T245			0.798749	8.00842	5.5393e-08	419.336	245.308						1.50697e+06	1.06051e+07	1.19003e+07	1.30063e+06	1.49923e+06	1.1848e+07	1.12813e+07	1.39152e+06	8.40704e+06	8.4709e+06	8.51589e+06
M275T88			0.742022	6.94945	5.54565e-08	275.201	88.3122						1.35625e+06	1.07418e+07	1.11428e+07	1.8325e+06	1.48029e+06	1.05519e+07	9.90986e+06	1.42444e+06	8.84084e+06	8.84148e+06	8.41466e+06
M197T362			0.658856	15.7918	5.6921e-08	197.081	361.506						448518	6.39203e+06	7.01627e+06	431032	444656	6.46825e+06	6.13546e+06	322978	4.38085e+06	4.65593e+06	4.60588e+06
M273T356			0.853261	0.0815058	6.66373e-08	273.037	356.359						3.91539e+06	460528	253657	4.26252e+06	4.38588e+06	436032	206916	4.08696e+06	327938	327701	335837
M254T267_1			2.12253	0.254205	7.30314e-08	254.081	266.874						2.87109e+07	7.6075e+06	8.10242e+06	2.79542e+07	2.69872e+07	5.50411e+06	7.08364e+06	2.76661e+07	1.16415e+07	1.16247e+07	1.11703e+07
M340T382			0.377998	0.16075	7.53467e-08	340.045	382.089						895115	168337	134164	856573	829341	136416	105641	806581	245948	257898	245709
M280T107_1			0.914646	0.288729	7.70245e-08	280.06	106.941						5.27079e+06	1.66664e+06	1.32784e+06	5.3446e+06	5.28493e+06	1.78023e+06	1.31774e+06	5.2006e+06	2.05279e+06	2.10514e+06	2.05296e+06
M275T244			5.32335	0.0544095	8.1158e-08	275.07	243.903						1.60499e+08	9.12353e+06	6.38966e+06	1.73306e+08	1.55004e+08	7.82103e+06	1.14885e+07	1.51202e+08	8.31167e+07	8.57212e+07	8.31482e+07
M359T338			1.16234	0.0839047	8.30872e-08	359.126	337.57						8.0731e+06	570549	754183	7.67135e+06	8.08811e+06	643450	628163	7.11143e+06	734281	703391	701649
M141T367			0.514269	11.4177	8.82911e-08	141.055	366.837						180114	4.39927e+06	4.41769e+06	619324	416192	4.23494e+06	4.04026e+06	281354	3.64052e+06	4.16183e+06	4.23939e+06
M275T468			0.547125	3.01631	8.87671e-08	274.91	467.529						5.40885e+06	1.72992e+07	1.65695e+07	5.88425e+06	5.59849e+06	1.57669e+07	1.71101e+07	5.23664e+06	1.54838e+07	1.55592e+07	1.54838e+07
M317T351			0.375939	5.74679	9.05682e-08	317.113	350.522						531509	3.09103e+06	3.24345e+06	483484	591791	2.91681e+06	2.90482e+06	508502	2.74559e+06	2.5958e+06	2.60037e+06
M354T59_1			0.863177	0.0961574	9.288e-08	354.222	59.3732						4.13648e+06	321390	593314	4.54332e+06	4.19897e+06	198689	531015	4.22244e+06	1.97458e+06	1.94579e+06	1.94572e+06
M473T467			0.262034	6.86791	9.60723e-08	472.862	466.502						162819	1.31465e+06	1.26037e+06	231676	218540	1.30867e+06	1.41796e+06	158911	1.28171e+06	1.22125e+06	1.28308e+06
M361T349			0.25676	5.15728	9.76869e-08	361.161	349.352						306195	1.49863e+06	1.65951e+06	290786	315243	1.51169e+06	1.48101e+06	280428	2.01729e+06	1.8042e+06	1.80818e+06
M196T69			2.60574	0.104767	9.77884e-08	196.076	69.0048						4.08061e+07	2.78256e+06	7.01728e+06	3.88877e+07	3.87032e+07	2.52751e+06	4.0718e+06	3.8133e+07	1.48497e+07	1.48414e+07	1.39832e+07
M262T379			0.709966	42.1487	9.90583e-08	262.092	379.201						111305	6.94989e+06	7.05941e+06	233377	204828	6.16543e+06	7.12482e+06	98186.3	5.80336e+06	5.78871e+06	5.80332e+06
M359T109_1			1.40501	29.1534	1.05151e-07	359.149	108.894						1.18535e+06	2.69816e+07	3.00744e+07	1.43009e+06	611390	2.61288e+07	2.67766e+07	544987	1.66431e+07	1.68417e+07	1.68409e+07
M206T61			2.30241	0.270732	1.0638e-07	206.191	60.5226						3.30775e+07	9.65285e+06	9.69755e+06	3.40664e+07	3.26482e+07	6.79341e+06	9.56864e+06	3.21184e+07	2.00044e+07	2.0005e+07	2.01268e+07
M357T477			0.562657	5.62229	1.08421e-07	356.913	477.361						1.14421e+06	6.55748e+06	7.27948e+06	1.38566e+06	1.4271e+06	7.10781e+06	6.76116e+06	970906	6.10555e+06	6.14116e+06	6.14111e+06
M203T224			4.15039	552.871	1.10646e-07	203.049	223.846						204376	2.14411e+08	2.40861e+08	392569	633755	2.05323e+08	2.24256e+08	369766	1.28624e+08	1.29654e+08	1.28569e+08
M363T370_2			0.395081	7.84848	1.19245e-07	363.164	369.609						435755	2.83797e+06	2.75854e+06	126619	451668	2.87908e+06	2.92872e+06	439019	1.54961e+06	940704	1.52178e+06
M351T363			0.659175	0.125078	1.29859e-07	351.048	362.514						2.40989e+06	480048	323807	2.54578e+06	2.54925e+06	151156	308208	2.59453e+06	520949	525036	525018
M290T262			1.06967	4.67293	1.30154e-07	290.102	262.403						6.6184e+06	2.8441e+07	3.07145e+07	7.40314e+06	5.42116e+06	3.06411e+07	2.81458e+07	5.79681e+06	2.14117e+07	2.1412e+07	2.15502e+07
M289T110_1			0.55891	4.94072	1.33489e-07	289.18	109.92						1.34076e+06	7.89275e+06	7.8451e+06	1.53261e+06	1.6623e+06	7.04692e+06	7.35912e+06	1.56544e+06	5.3161e+06	5.26156e+06	5.31613e+06
M284T60_1			1.44168	0.101712	1.37694e-07	284.143	60.0863						1.25786e+07	1.42674e+06	1.22861e+06	1.26175e+07	1.15189e+07	852538	1.36635e+06	1.12067e+07	5.755e+06	5.73565e+06	5.73571e+06
M587T469			0.893998	25.8839	1.41758e-07	586.891	468.527						449829	1.11412e+07	1.15812e+07	540646	443954	1.02189e+07	1.20203e+07	302614	7.4667e+06	7.46555e+06	7.58521e+06
M680T55			1.90146	0.185872	1.4244e-07	680.48	55.2571						2.10465e+07	3.87445e+06	4.61826e+06	2.14621e+07	2.32583e+07	3.20943e+06	4.39616e+06	2.08428e+07	1.24554e+07	1.22653e+07	1.24857e+07
M709T55			3.07561	0.159241	1.48961e-07	708.512	55.1522						5.36924e+07	8.89632e+06	1.09238e+07	5.86597e+07	5.81843e+07	6.63203e+06	9.16262e+06	5.31165e+07	3.5262e+07	3.42066e+07	3.42314e+07
M247T51			0.407772	0.316396	1.51645e-07	247.035	50.7415						1.02542e+06	366588	328149	1.02935e+06	1.13014e+06	329636	320019	1.06417e+06	551286	580508	580420
M248T366			0.655059	21.139	1.55953e-07	248.113	365.524						381823	6.35644e+06	6.6872e+06	447108	62389.5	5.83305e+06	5.92438e+06	281918	4.8395e+06	4.87398e+06	4.87428e+06
M223T247			1.25449	0.0209102	1.59627e-07	223.039	247.29						9.49622e+06	469880	65310.4	8.38835e+06	8.19083e+06	121452	77504	9.03403e+06	2.3638e+06	2.49147e+06	2.45598e+06
M441T468			0.343999	10.9047	1.61696e-07	440.857	467.529						189869	1.95673e+06	2.03588e+06	227839	125014	1.75708e+06	1.97926e+06	166047	1.59233e+06	1.59232e+06	1.61219e+06
M269T105			0.425939	11.4614	1.62187e-07	269.059	105.01						254353	2.71767e+06	3.0957e+06	270039	334482	2.81251e+06	3.04569e+06	159465	1.62237e+06	1.66198e+06	1.62437e+06
M198T382			0.46139	0.211096	1.64723e-07	198.124	381.761						1.32307e+06	357255	274550	1.31667e+06	1.27942e+06	256948	200654	1.24155e+06	518579	518864	534001
M390T385_2			0.128863	2.39987	1.70217e-07	390.082	384.925						1.57321e+06	3.60425e+06	3.64927e+06	1.49144e+06	1.47591e+06	3.43025e+06	3.42348e+06	1.33777e+06	3.54346e+06	3.78349e+06	3.60389e+06
M492T43			0.560224	0.215255	1.74564e-07	492.324	43.0487						1.89449e+06	448716	462023	1.79476e+06	2.00114e+06	307417	422516	1.93159e+06	1.17957e+06	1.17391e+06	1.17961e+06
M279T383_2			0.757969	0.13187	1.78496e-07	279.033	382.884						3.65005e+06	516782	507799	3.25138e+06	3.34996e+06	420624	329468	3.20632e+06	1.27485e+06	1.27184e+06	1.25047e+06
M397T67_3			1.08658	0.382631	1.78904e-07	397.332	66.7415						8.07358e+06	2.91477e+06	3.10719e+06	7.55173e+06	7.56589e+06	2.69769e+06	3.21582e+06	8.00194e+06	5.07491e+06	4.82807e+06	4.83534e+06
M206T62			1.15925	0.276403	1.79405e-07	206.096	61.781						8.45458e+06	2.22858e+06	2.13114e+06	8.85085e+06	8.47614e+06	2.30709e+06	2.63894e+06	7.88577e+06	4.02376e+06	3.97761e+06	4.02345e+06
M165T478			0.138002	2.81185	1.81738e-07	164.921	477.949						442850	1.30355e+06	1.25101e+06	467802	510238	1.34397e+06	1.24966e+06	410003	1.22929e+06	1.15643e+06	1.22857e+06
M403T106_2			1.10433	65.9559	1.83116e-07	403.125	105.978						193908	1.67207e+07	1.64795e+07	285872	236212	1.44306e+07	1.70934e+07	265335	1.27448e+07	1.28898e+07	1.28857e+07
M244T383			0.447573	0.144286	1.85663e-07	244.024	382.903						1.25031e+06	215875	164370	1.09717e+06	1.16274e+06	175576	125580	1.21237e+06	438495	438582	447383
M293T472			5.61608	54.8962	1.933e-07	292.959	472.445						7.33639e+06	4.33688e+08	4.31032e+08	9.65858e+06	8.09768e+06	3.75857e+08	4.4624e+08	5.63473e+06	3.29716e+08	3.29713e+08	3.2823e+08
M129T476			0.356615	5.93967	2.00549e-07	128.927	476.014						435155	2.75865e+06	2.52249e+06	516826	463079	2.82823e+06	2.52694e+06	375663	2.62553e+06	2.66336e+06	2.52298e+06
M291T351_1			0.834523	0.025901	2.01543e-07	291.026	350.975						4.03238e+06	150932	83240.1	3.47096e+06	4.02764e+06	140019	29458.5	4.05331e+06	41165.5	53409.2	40026.2
M212T371			0.28139	8.5527	2.0378e-07	212.075	370.52						93819.7	1.28568e+06	1.31882e+06	182776	179959	1.46211e+06	1.40837e+06	183593	1.41012e+06	1.45768e+06	1.40916e+06
M383T67_2			1.14698	0.295241	2.04662e-07	383.316	66.817						8.17118e+06	2.7267e+06	2.40229e+06	8.5768e+06	7.88771e+06	2.05767e+06	2.61817e+06	8.57381e+06	4.00204e+06	4.13214e+06	4.00182e+06
M217T346			0.490085	18.2308	2.0517e-07	217.118	346.397						548761	3.61288e+06	3.46215e+06	92272.3	99320.7	3.59861e+06	3.73408e+06	49941.9	3.17341e+06	3.3862e+06	3.17535e+06
M268T280			0.687416	0.1755	2.08972e-07	268.045	279.981						2.66088e+06	616098	367424	2.96415e+06	2.85841e+06	410658	582031	2.77704e+06	1.511e+06	1.51102e+06	1.50171e+06
M333T111			0.62854	6.4798	2.15924e-07	333.206	110.643						1.22557e+06	8.34557e+06	8.01742e+06	1.18613e+06	1.28688e+06	7.97758e+06	7.14803e+06	1.16093e+06	5.45447e+06	5.45332e+06	5.53092e+06
M286T353_1			0.540382	10.5786	2.22945e-07	286.128	353.446						672661	5.04668e+06	4.66964e+06	321777	402896	4.48062e+06	5.11449e+06	428179	5.89058e+06	6.05557e+06	7.92251e+06
M242T359			0.541979	12.5187	2.30889e-07	242.066	358.748						190123	4.88138e+06	4.7623e+06	441340	447795	4.17875e+06	4.66603e+06	397604	4.04967e+06	4.07636e+06	4.04232e+06
M433T383			0.741501	0.129948	2.35917e-07	433.055	382.902						3.33025e+06	324577	633200	3.23123e+06	3.23781e+06	238153	469572	3.01742e+06	1.07641e+06	1.08897e+06	1.10971e+06
M402T106_2			2.61853	249.026	2.42514e-07	402.122	105.859						418645	9.12623e+07	9.12012e+07	257969	527639	7.83995e+07	9.37474e+07	219738	7.02717e+07	7.11147e+07	7.11359e+07
M471T459			0.529668	0.606592	2.56232e-07	470.729	458.865						2.14758e+06	1.29198e+06	1.19167e+06	2.07762e+06	2.10144e+06	1.31833e+06	1.29409e+06	2.07451e+06	1.2547e+06	1.20562e+06	1.25459e+06
M229T265			0.732628	0.14688	2.60444e-07	229.05	264.612						3.41334e+06	611014	498937	3.14607e+06	3.10145e+06	387204	360219	2.98466e+06	1.00054e+06	992680	1.00058e+06
M204T62			3.39767	0.428545	2.72415e-07	204.175	61.7125						7.85545e+07	3.54222e+07	3.51566e+07	7.79993e+07	7.73161e+07	2.80921e+07	3.47522e+07	7.74698e+07	5.0431e+07	5.0841e+07	5.10568e+07
M150T63_2			3.32514	0.0839712	2.73202e-07	150.128	63.2343						6.45096e+07	5.50676e+06	5.35013e+06	6.11636e+07	6.92321e+07	4.44822e+06	5.97799e+06	5.8552e+07	2.82631e+07	2.82672e+07	2.85199e+07
M422T385_1			0.85863	0.285403	2.76152e-07	422.051	384.562						5.01071e+06	1.27455e+06	1.37707e+06	4.64589e+06	4.51622e+06	1.28431e+06	1.36825e+06	4.41207e+06	2.26183e+06	2.29986e+06	2.29858e+06
M475T43_2			0.954033	0.223135	2.83055e-07	475.297	42.8427						5.43163e+06	1.42838e+06	1.38837e+06	5.40141e+06	5.79774e+06	795641	1.32758e+06	5.50814e+06	3.47131e+06	3.44967e+06	3.47133e+06
M196T84			1.96541	0.18626	2.94413e-07	196.076	84.1199						2.27652e+07	4.3089e+06	4.75822e+06	2.35739e+07	2.17155e+07	2.98651e+06	5.19094e+06	2.45289e+07	7.85003e+06	7.83781e+06	8.15567e+06
M319T383			0.123441	2.22579	2.96587e-07	319.056	383.016						736690	1.5992e+06	1.62935e+06	763981	716390	1.74321e+06	1.71399e+06	786716	1.51253e+06	1.74164e+06	1.52389e+06
M267T347_1			0.558822	0.453666	2.97003e-07	267.03	347.382						2.14213e+06	1.00856e+06	1.03503e+06	2.13141e+06	2.18482e+06	844765	986209	2.08219e+06	899831	974678	967256
M226T369			3.79558	59.4084	3.01016e-07	226.071	369.104						3.95027e+06	1.95201e+08	2.09593e+08	2.08012e+06	4.47466e+06	1.72329e+08	1.91433e+08	2.43178e+06	1.60432e+08	1.60901e+08	1.60431e+08
M316T368			1.04334	4.74351	3.11628e-07	316.081	367.522						4.42703e+06	2.86852e+07	2.61403e+07	5.78236e+06	5.36245e+06	2.78073e+07	2.61568e+07	7.36255e+06	2.47957e+07	2.45274e+07	2.14731e+07
M223T355			0.748139	10.6663	3.18465e-07	223.097	354.793						818850	9.62276e+06	8.12354e+06	965389	932999	9.39405e+06	9.2459e+06	694096	8.0212e+06	7.72672e+06	7.7385e+06
M115T266			0.516942	11.1572	3.22234e-07	115.055	266.494						276847	4.5013e+06	4.57251e+06	286551	642305	3.95241e+06	4.35499e+06	352139	3.80711e+06	4.03399e+06	4.10652e+06
M454T357			0.478992	10.9625	3.2454e-07	454.186	356.819						331897	3.7553e+06	4.06082e+06	110137	515485	3.62638e+06	3.55834e+06	410856	1.57505e+06	1.59255e+06	1.68191e+06
M183T287			0.392941	30.5756	3.33283e-07	183.077	286.921						83434.2	1.99092e+06	2.3584e+06	47849.3	102590	2.1727e+06	2.0187e+06	45457.9	1.9618e+06	2.03755e+06	1.99368e+06
M217T456			0.333098	0.133277	3.33942e-07	216.868	456.483						694911	77729.1	96183.5	630735	596682	88318.6	85195	684466	96138.1	93448.8	93446.5
M257T267_1			1.18298	0.0658905	3.40658e-07	257.045	267.466						8.80701e+06	462175	544633	7.42684e+06	7.5974e+06	505923	589046	8.06678e+06	1.571e+06	1.52822e+06	1.52879e+06
M325T39			0.179362	1.76555	3.45315e-07	325.071	39.3154						712302	1.35156e+06	1.35887e+06	744447	763701	1.27971e+06	1.32013e+06	787258	1.35242e+06	1.45781e+06	1.34955e+06
M370T59_1			0.768344	0.172324	3.64685e-07	370.253	58.5749						3.60134e+06	518827	933256	3.51292e+06	3.40517e+06	396959	568584	3.51007e+06	1.63759e+06	1.64023e+06	1.67665e+06
M377T383_1			0.671457	0.0828832	3.67382e-07	377.029	383.088						2.86224e+06	180789	274084	2.58168e+06	2.47809e+06	222660	180041	2.42478e+06	574101	578345	591764
M391T361			0.718367	21.5741	3.71932e-07	391.171	360.564						245351	8.09646e+06	7.29469e+06	297547	296576	6.69491e+06	7.55948e+06	534652	5.71407e+06	5.70547e+06	5.70544e+06
M213T103			0.839074	139.02	3.77634e-07	213.033	102.674						93290.4	9.37915e+06	9.94147e+06	37398.3	64182.4	8.10622e+06	9.28714e+06	69219.8	7.28776e+06	7.75754e+06	7.77103e+06
M271T104			0.659669	5.20459	3.89831e-07	271.075	104.296						1.8409e+06	1.08111e+07	1.03364e+07	2.04641e+06	1.76238e+06	1.00305e+07	9.20668e+06	2.10976e+06	6.67965e+06	6.91076e+06	6.91048e+06
M344T332			0.570647	8.32841	3.91064e-07	344.149	332.295						553426	5.90544e+06	5.84471e+06	615153	1.1333e+06	5.42285e+06	6.22006e+06	506944	3.74803e+06	3.74916e+06	3.83628e+06
M439T55			0.489504	0.130441	3.98891e-07	439.203	55.0931						1.29968e+06	256682	209701	1.49978e+06	1.3761e+06	129914	133757	1.42124e+06	780771	763926	769294
M277T466			0.424791	6.54293	4.02724e-07	276.908	465.563						489213	3.71869e+06	3.70201e+06	666330	494191	3.22682e+06	3.74142e+06	549427	3.36276e+06	3.40113e+06	3.40107e+06
M101T263			1.36214	0.51569	4.2708e-07	101.071	263.425						1.26019e+07	6.58081e+06	6.89238e+06	1.34669e+07	1.35785e+07	6.48746e+06	7.16763e+06	1.29585e+07	8.31051e+06	8.20841e+06	8.20667e+06
M663T55_2			8.11335	0.174165	4.31464e-07	663.454	55.2571						3.6209e+08	6.77177e+07	8.15987e+07	4.1411e+08	4.11651e+08	5.1601e+07	7.23444e+07	3.81134e+08	2.18453e+08	2.15355e+08	2.1846e+08
M303T355			0.927115	14.1633	4.35463e-07	303.119	354.817						1.08617e+06	1.38499e+07	1.39748e+07	659239	1.25983e+06	1.17423e+07	1.32972e+07	727228	1.27166e+07	1.34075e+07	1.26763e+07
M221T105			1.32433	9.36137	4.41895e-07	221.092	104.715						4.8128e+06	3.03107e+07	3.21495e+07	3.5986e+06	137257	2.98603e+07	3.11617e+07	4.64195e+06	1.9345e+07	1.91654e+07	1.93442e+07
M175T339			0.460381	18.577	4.42483e-07	175.058	339.208						178098	2.76942e+06	3.34823e+06	166397	128915	3.21722e+06	3.01414e+06	191338	3.12329e+06	3.12342e+06	3.14388e+06
M155T365			0.442754	7.59772	4.43835e-07	155.07	364.544						400553	3.35641e+06	3.81657e+06	576093	572026	3.48768e+06	3.8723e+06	364132	3.8868e+06	3.88121e+06	4.27167e+06
M369T66_3			0.415003	3.51849	4.45484e-07	369.264	66.3593						1.95149e+06	6.68416e+06	6.85531e+06	1.95017e+06	1.61175e+06	6.21229e+06	7.06071e+06	2.10704e+06	5.8509e+06	5.81151e+06	5.81153e+06
M390T39_2			0.388087	0.455695	4.61547e-07	390.154	38.5119						1.00972e+06	486322	506592	1.01184e+06	1.08111e+06	422161	466233	1.02577e+06	666264	676591	662119
M291T110_2			1.42607	17.3021	4.73701e-07	291.195	109.92						1.53558e+06	2.9844e+07	3.36886e+07	1.88277e+06	1.99844e+06	2.88054e+07	2.8125e+07	1.54554e+06	1.84229e+07	1.87097e+07	1.87104e+07
M375T472			3.74342	82.1798	4.79582e-07	374.963	472.263						2.08707e+06	1.95424e+08	1.88666e+08	2.96334e+06	2.37076e+06	1.61212e+08	1.94423e+08	1.58014e+06	1.42319e+08	1.42589e+08	1.41539e+08
M292T329			0.807186	9.14302	4.88011e-07	292.154	329.358						836271	1.05303e+07	1.13864e+07	1.21657e+06	1.11213e+06	1.06103e+07	1.22383e+07	1.73116e+06	1.04515e+07	7.61335e+06	1.02582e+07
M595T470			0.408966	13.4938	5.04778e-07	594.935	469.944						193570	2.39878e+06	2.41777e+06	252189	206189	2.83398e+06	2.58971e+06	106935	3.05226e+06	2.96976e+06	3.04679e+06
M189T106_2			0.806567	27.736	5.22808e-07	189.091	106.405						366886	8.53868e+06	8.88635e+06	137482	226526	1.00352e+07	8.37049e+06	560957	6.55012e+06	6.47628e+06	6.47574e+06
M355T67_3			1.27705	0.37258	5.35293e-07	355.284	66.6837						1.01276e+07	4.18543e+06	4.25921e+06	1.04927e+07	1.09631e+07	3.5139e+06	4.00465e+06	1.12615e+07	5.75346e+06	5.73983e+06	5.73987e+06
M240T271			2.28827	0.246757	5.37216e-07	240.065	271.311						3.05624e+07	8.69772e+06	9.09491e+06	3.16285e+07	3.34513e+07	5.45482e+06	8.57174e+06	3.33071e+07	1.39897e+07	1.35348e+07	1.35329e+07
M292T376			0.414166	15.7319	5.39431e-07	292.139	376.266						144801	2.68069e+06	2.83578e+06	232461	157960	2.36277e+06	2.4667e+06	122421	2.28499e+06	2.28501e+06	2.27565e+06
M298T385			0.354926	6.66829	5.42737e-07	298.056	385.136						317810	2.37851e+06	2.75888e+06	420745	410857	2.41232e+06	2.39012e+06	341198	2.34714e+06	2.34569e+06	2.38208e+06
M500T66			0.812832	15.0893	5.50644e-07	500.379	65.9168						912125	9.94238e+06	1.06354e+07	711221	457614	8.92714e+06	1.07e+07	583505	6.38612e+06	6.38325e+06	6.45132e+06
M307T110_1			0.682715	5.48222	5.61517e-07	307.19	110.37						1.72084e+06	1.08716e+07	1.10774e+07	1.97095e+06	1.98414e+06	1.02125e+07	9.39359e+06	1.90407e+06	6.71221e+06	6.77577e+06	6.776e+06
M232T67			0.628135	4.51523	5.78239e-07	232.097	66.817						2.08806e+06	9.81006e+06	1.09021e+07	2.82369e+06	1.95062e+06	1.11024e+07	1.00529e+07	2.41012e+06	6.6151e+06	6.61702e+06	6.7062e+06
M396T229			0.957872	23.0433	5.86225e-07	396.241	228.796						298632	1.14702e+07	1.26658e+07	387716	495600	1.37523e+07	1.36872e+07	1.05625e+06	8.95972e+06	8.9583e+06	9.26714e+06
M446T383_1			0.786584	0.153893	5.97437e-07	446.049	383.089						4.04283e+06	697508	619554	3.61387e+06	3.50739e+06	484081	453682	3.48784e+06	1.11488e+06	1.17365e+06	1.17374e+06
M299T207			1.11737	42.4499	5.98655e-07	299.2	207.402						404790	1.63e+07	1.72694e+07	448600	391868	1.53064e+07	1.88567e+07	350330	9.78303e+06	1.02062e+07	1.02077e+07
M323T64_2			0.980775	7.58894	5.99068e-07	323.241	64.16						1.26539e+06	1.90145e+07	1.84893e+07	4.36471e+06	2.09281e+06	1.77154e+07	1.81228e+07	1.94142e+06	1.39846e+07	1.39868e+07	1.44988e+07
M231T99			0.572012	8.52027	6.00828e-07	231.065	99.1856						683345	5.85535e+06	6.41149e+06	719347	666064	5.39095e+06	5.47001e+06	645688	3.34242e+06	3.62106e+06	3.62542e+06
M382T383			1.03336	0.288351	6.14889e-07	382.056	382.903						7.15891e+06	2.00529e+06	2.2444e+06	6.59138e+06	6.55839e+06	1.47906e+06	2.01652e+06	6.55183e+06	4.11515e+06	3.4417e+06	3.46107e+06
M318T354			1.03739	6.04319	6.30058e-07	318.133	353.679						4.67712e+06	2.40006e+07	2.31463e+07	4.70785e+06	3.20068e+06	2.39267e+07	2.09415e+07	2.6406e+06	1.38572e+07	2.29456e+07	2.31799e+07
M285T135			1.28667	21.4071	6.36867e-07	285.112	135.109						853228	2.59637e+07	2.40266e+07	1.40222e+06	1.21233e+06	2.09681e+07	2.43491e+07	984365	1.71636e+07	1.68855e+07	1.68856e+07
M326T105			0.195573	3.18022	6.51602e-07	326.068	105.432						589264	1.8291e+06	1.65666e+06	530559	489491	1.86704e+06	1.71852e+06	614216	958193	1.01163e+06	958284
M290T223			0.481573	31.9729	6.54796e-07	290.015	223.143						122400	3.33583e+06	3.38004e+06	81931.6	100788	2.77816e+06	3.34473e+06	96432.6	1.67805e+06	1.67956e+06	1.54646e+06
M243T470			0.825435	3.62275	6.60133e-07	242.962	469.755						6.8962e+06	2.49633e+07	2.5483e+07	7.62016e+06	7.15131e+06	2.29161e+07	2.65292e+07	5.90572e+06	2.33044e+07	2.3305e+07	2.35834e+07
M365T244			0.610992	5.13009	6.68888e-07	365.305	244.37						2.40758e+06	8.42356e+06	9.21008e+06	1.87915e+06	1.52551e+06	9.54692e+06	9.21073e+06	1.28145e+06	6.02582e+06	6.56558e+06	6.56884e+06
M304T352			0.436121	7.63429	6.97459e-07	304.138	351.863						428067	3.82812e+06	3.55905e+06	318982	575807	3.46541e+06	3.18914e+06	516439	3.00676e+06	3.0919e+06	3.04477e+06
M405T48			0.191489	4.67718	6.98589e-07	405.097	47.8034						232860	982571	1.01985e+06	217875	285964	981154	1.00287e+06	115620	914524	924217	924016
M406T60_2			0.431152	5.27454	6.98608e-07	406.31	60.2379						539164	4.41533e+06	4.0919e+06	1.03108e+06	811230	4.10177e+06	4.61436e+06	883905	3.97534e+06	3.75523e+06	3.94997e+06
M138T162			0.32928	2.7341	7.04926e-07	138.091	161.76						4.36056e+06	9.72198e+06	1.03517e+07	3.68124e+06	3.54874e+06	1.01696e+07	1.08e+07	3.4211e+06	1.27529e+07	1.14195e+07	1.26184e+07
M187T66_1			0.605799	6.94674	7.05922e-07	187.076	66.0743						866452	6.35498e+06	7.47466e+06	1.37014e+06	1.07068e+06	7.26401e+06	7.33946e+06	785742	5.64117e+06	5.4679e+06	5.63909e+06
M349T267_2			0.792576	9.66856	7.17517e-07	349.201	267.252						898550	1.0301e+07	9.89106e+06	1.82795e+06	1.19319e+06	1.14883e+07	1.09348e+07	487918	9.74708e+06	9.80607e+06	9.7467e+06
M233T280_1			0.575374	0.162452	7.20922e-07	233.008	279.851						1.81896e+06	303726	309708	2.08859e+06	2.02387e+06	459321	207236	1.94776e+06	921576	968617	961845
M199T389			0.467549	0.0773649	7.25831e-07	198.97	389.099						1.39089e+06	116737	112448	1.14519e+06	1.20944e+06	48422.1	109658	1.26019e+06	113167	114630	123511
M224T278			1.24825	0.263105	7.30079e-07	224.071	278.453						8.99183e+06	2.69501e+06	2.79647e+06	9.82928e+06	9.69042e+06	1.88664e+06	2.80974e+06	1.02102e+07	4.98485e+06	4.98528e+06	4.87638e+06
M368T381			0.773587	10.7447	7.35848e-07	368.134	381.177						867901	1.0458e+07	9.09175e+06	1.43799e+06	812145	9.34567e+06	1.05887e+07	556717	7.07875e+06	9.2959e+06	9.3765e+06
M534T61			0.30638	6.02984	7.3819e-07	534.367	61.1888						232462	2.0922e+06	1.81881e+06	453421	283325	1.94305e+06	2.05995e+06	343268	1.99622e+06	1.96075e+06	2.00048e+06
M444T383_3			0.648041	9.92875	7.38702e-07	444.129	382.644						221120	6.6129e+06	7.12261e+06	1.00218e+06	683407	7.59485e+06	6.5733e+06	903688	4.80739e+06	4.83855e+06	4.83859e+06
M169T380			0.474546	28.3449	7.74107e-07	169.05	379.708						41977.4	3.09856e+06	3.35961e+06	192775	125281	2.77045e+06	3.37359e+06	84568.5	2.87594e+06	2.91962e+06	2.92006e+06
M290T357_2			0.763783	10.8358	7.79993e-07	290.175	356.665						961307	8.5681e+06	9.97873e+06	746273	926677	1.02511e+07	8.91495e+06	846140	4.28506e+06	4.31313e+06	4.65164e+06
M368T65_2			1.39426	0.163945	7.93176e-07	368.316	65.473						1.04445e+07	2.35968e+06	2.25629e+06	1.15417e+07	1.19834e+07	1.33586e+06	1.6179e+06	1.22026e+07	5.87203e+06	5.75925e+06	5.76194e+06
M300T64			1.01974	0.232331	8.02154e-07	300.139	64.3728						6.04196e+06	1.10427e+06	1.6809e+06	6.67233e+06	6.22217e+06	1.23718e+06	1.89602e+06	6.53737e+06	3.49875e+06	3.46899e+06	3.90706e+06
M317T110			0.20608	2.04669	8.21994e-07	317.175	109.906						1.78251e+06	4.14153e+06	3.95655e+06	1.9526e+06	2.07782e+06	3.87645e+06	3.78881e+06	1.88892e+06	3.34558e+06	3.42035e+06	3.41968e+06
M280T383_1			0.197939	3.28684	8.27686e-07	280.045	383.485						549655	1.82023e+06	1.73e+06	493852	501221	1.61604e+06	1.86097e+06	593263	1.93818e+06	2.03589e+06	1.94552e+06
M273T106			0.819485	6.28752	8.49635e-07	273.112	106.418						2.26442e+06	1.50445e+07	1.24648e+07	1.78078e+06	2.43851e+06	1.36622e+07	1.32925e+07	2.17853e+06	1.41311e+07	1.41632e+07	1.31523e+07
M344T263			0.688266	0.0889655	8.54079e-07	344.04	262.754						2.79055e+06	529223	71052	2.80484e+06	2.52401e+06	140384	225294	2.73821e+06	695197	749985	751298
M236T384			0.574433	0.0532507	8.59421e-07	236.019	383.664						2.03661e+06	99611.1	164969	1.66543e+06	1.95821e+06	108604	25508	1.82682e+06	272427	293107	293153
M257T375_1			0.362555	5.91009	8.86121e-07	257.077	375.243						719577	2.84598e+06	2.81242e+06	347181	451967	2.74034e+06	3.12717e+06	431484	2.34466e+06	2.72427e+06	2.71975e+06
M306T383			0.356186	3.18454	8.88539e-07	306.061	382.903						2.11601e+06	6.38939e+06	6.54971e+06	1.99005e+06	1.89129e+06	5.65527e+06	6.3995e+06	1.85115e+06	6.48815e+06	6.26675e+06	6.51677e+06
M191T267_1			0.444054	0.211592	8.98035e-07	191.034	267.464						1.10231e+06	290766	316225	1.19895e+06	1.22723e+06	169911	234613	1.25201e+06	447837	462947	510305
M237T318			0.422998	10.3555	9.1392e-07	237.185	317.514						402377	2.97475e+06	3.31073e+06	508759	148565	3.02858e+06	2.86413e+06	116311	1.62248e+06	1.58642e+06	1.62288e+06
M260T333_1			3.42017	156.089	9.28325e-07	260.092	333.262						1.03747e+06	1.49889e+08	1.70289e+08	1.17487e+06	1.03092e+06	1.34167e+08	1.55407e+08	663162	1.23414e+08	1.22438e+08	1.23409e+08
M412T384			0.564962	0.0671633	9.35964e-07	412.03	383.589						1.99102e+06	146921	92264.9	1.8842e+06	1.80929e+06	144279	105770	1.59974e+06	742904	746769	754633
M392T360			0.488263	5.20505	9.57392e-07	392.112	360.381						1.00176e+06	5.00998e+06	5.63669e+06	1.19954e+06	1.17461e+06	5.51472e+06	6.02362e+06	886302	3.77736e+06	3.44546e+06	3.48858e+06
M437T239			0.414537	3.02962	9.60949e-07	437.362	239.499						3.45192e+06	9.91833e+06	9.14781e+06	3.25092e+06	3.36321e+06	1.01988e+07	9.21236e+06	2.63431e+06	8.06181e+06	8.87864e+06	8.88372e+06
M289T363			0.679225	6.2942	9.62692e-07	289.103	363.373						1.80104e+06	9.94944e+06	1.02712e+07	1.13106e+06	1.35626e+06	8.66731e+06	9.20484e+06	1.76367e+06	7.04966e+06	7.08664e+06	7.04962e+06
M96T369			0.993961	39.1007	9.66943e-07	96.0449	369.037						351008	1.31893e+07	1.25019e+07	343581	311172	1.2733e+07	1.53426e+07	369322	1.36572e+07	1.50317e+07	1.37033e+07
M286T350			1.61018	8.44408	9.75527e-07	286.107	349.545						1.04652e+07	4.67229e+07	4.57151e+07	3.05799e+06	3.41716e+06	5.06585e+07	4.57887e+07	5.42858e+06	2.72313e+07	2.72172e+07	2.58577e+07
M144T70			2.80742	0.33327	1.00492e-06	144.102	69.6725						4.62239e+07	1.81737e+07	1.73553e+07	5.3603e+07	5.23219e+07	1.59736e+07	1.62433e+07	5.11278e+07	9.74285e+06	1.00928e+07	1.00943e+07
M333T109			0.174302	2.65223	1.02141e-06	333.169	109.418						1.16088e+06	2.79698e+06	2.55729e+06	976865	1.04018e+06	2.87344e+06	2.6783e+06	934088	2.08261e+06	2.00629e+06	2.00326e+06
M251T388			0.123098	10.8986	1.02699e-06	251.076	388.377						16417.8	253405	253300	35792.4	16794.2	219728	268961	22327.8	293637	254959	256482
M190T365			0.560911	25.8261	1.03679e-06	190.071	365.459						138415	4.88371e+06	4.72523e+06	217664	200913	4.01261e+06	4.14908e+06	131096	4.09925e+06	4.09607e+06	4.03111e+06
M350T66_3			1.9179	0.226146	1.03983e-06	350.305	65.8974						2.09029e+07	6.16338e+06	5.00273e+06	2.19464e+07	2.26727e+07	4.06304e+06	5.13335e+06	2.45193e+07	1.04877e+07	1.04032e+07	1.04872e+07
M301T235			0.954889	6.21658	1.04419e-06	301.18	235.454						2.03798e+06	2.03823e+07	1.70615e+07	2.70892e+06	3.69494e+06	1.83461e+07	1.86729e+07	3.53626e+06	1.198e+07	8.91103e+06	1.21677e+07
M477T242			0.47784	6.49425	1.05285e-06	477.43	242.343						968096	4.52299e+06	4.51253e+06	1.00188e+06	451116	5.08141e+06	4.72839e+06	480756	2.89807e+06	2.89423e+06	2.78591e+06
M230T381			0.27793	9.21582	1.06694e-06	230.066	380.902						80751.8	1.34208e+06	1.32316e+06	94128.6	120574	1.27633e+06	1.44845e+06	289412	1.47337e+06	1.50932e+06	1.50879e+06
M447T384			0.604647	0.110424	1.06932e-06	447.034	383.882						2.33487e+06	248638	300211	2.0306e+06	2.19097e+06	138172	250230	1.93133e+06	682083	701615	701513
M249T62_1			0.99805	0.340776	1.09319e-06	249.091	62.1979						6.08788e+06	2.47293e+06	2.19477e+06	6.45814e+06	6.39965e+06	1.73108e+06	2.36322e+06	6.76626e+06	4.2299e+06	4.23928e+06	4.27622e+06
M232T60			2.67763	0.342722	1.09523e-06	232.206	60.4648						4.6871e+07	1.71775e+07	1.72411e+07	4.74418e+07	4.69914e+07	1.20631e+07	1.68938e+07	4.36145e+07	2.92537e+07	2.92536e+07	2.96724e+07
M405T108_1			2.15883	203.879	1.09685e-06	405.082	107.913						292901	6.11334e+07	6.85932e+07	365699	287185	5.40535e+07	5.84107e+07	242132	3.31087e+07	3.37359e+07	3.37305e+07
M328T58			0.463149	0.301822	1.12256e-06	328.284	57.9314						1.3814e+06	398634	424575	1.44745e+06	1.24551e+06	467438	359344	1.39241e+06	860133	820602	859629
M145T110			0.121584	2.19698	1.13115e-06	145.101	109.872						891889	2.19807e+06	2.20571e+06	1.16734e+06	974293	2.25192e+06	2.16119e+06	979662	1.70026e+06	1.70571e+06	1.80123e+06
M199T364			0.96212	17.4889	1.14601e-06	199.071	364.31						641841	1.44803e+07	1.5086e+07	772974	835875	1.21809e+07	1.31038e+07	885649	1.06601e+07	1.0751e+07	1.0752e+07
M237T359			0.635212	0.193661	1.15601e-06	237.039	359.364						2.29759e+06	532829	626745	2.55315e+06	2.54638e+06	425479	295873	2.31534e+06	558700	530588	532952
M603T476			0.483086	22.4689	1.16135e-06	602.923	476.014						3871.46	3.50967e+06	3.29714e+06	110015	486426	3.10425e+06	3.64929e+06	3202.08	3.52132e+06	4.03685e+06	3.51092e+06
M230T479			0.0905837	3.893	1.16163e-06	230.1	479.431						42406.9	262623	257011	72824	75143.9	273796	247183	76929	263309	252857	253491
M158T364			0.31706	8.81967	1.1729e-06	158.093	364.045						185713	1.58302e+06	1.9503e+06	226718	226035	1.78723e+06	1.69235e+06	156677	1.5214e+06	1.60038e+06	1.60281e+06
M287T108_2			0.239839	2.54929	1.19722e-06	287.128	107.869						2.49872e+06	7.19916e+06	6.90051e+06	2.63055e+06	2.85889e+06	6.6114e+06	6.28032e+06	2.59964e+06	5.07922e+06	5.2357e+06	5.24075e+06
M314T60_1			1.22069	0.251982	1.2121e-06	314.191	59.7515						9.18663e+06	2.62013e+06	2.41018e+06	9.81032e+06	9.17651e+06	1.57696e+06	2.65702e+06	8.59225e+06	5.15658e+06	5.05314e+06	5.15329e+06
M395T383_1			0.627311	0.0923065	1.23197e-06	395.039	382.902						2.56146e+06	258632	292407	2.18854e+06	2.12396e+06	134206	152443	2.20111e+06	532936	540662	572612
M272T330_1			0.592181	5.87317	1.25034e-06	272.092	330.329						1.03915e+06	8.0766e+06	7.96964e+06	1.84238e+06	1.27408e+06	6.91066e+06	7.4967e+06	1.02959e+06	6.20356e+06	6.20387e+06	6.15265e+06
M259T383			0.690212	22.1305	1.25096e-06	259.129	382.903						41384.5	6.82153e+06	7.64092e+06	289144	512833	6.05695e+06	6.86974e+06	394258	3.74228e+06	3.91206e+06	3.91395e+06
M235T39_1			0.184317	0.221081	1.25641e-06	235.024	38.9268						212859	57675.8	47577.3	190437	217666	29510.4	48237.5	206795	105785	111598	106060
M411T105			1.37393	94.3001	1.27662e-06	411.074	105.454						237285	2.27325e+07	2.61958e+07	204732	313735	2.72432e+07	2.21217e+07	286592	1.58007e+07	1.60653e+07	1.6064e+07
M355T110			0.187473	2.66796	1.2857e-06	355.19	110.427						1.20253e+06	3.65115e+06	3.59795e+06	1.33575e+06	1.36011e+06	3.26932e+06	3.2492e+06	1.26195e+06	2.45621e+06	2.42492e+06	2.45599e+06
M391T472			1.06362	126.499	1.28891e-06	390.994	472.233						119081	1.60843e+07	1.46767e+07	160621	135366	1.27032e+07	1.57779e+07	53252.5	1.09005e+07	1.08304e+07	1.08309e+07
M206T267			0.636987	3.9612	1.2963e-06	206.081	266.576						2.91869e+06	1.15425e+07	1.25191e+07	3.79449e+06	3.09898e+06	1.36587e+07	1.23529e+07	2.82877e+06	7.10826e+06	7.06833e+06	6.96364e+06
M315T109_2			2.02071	28.65	1.31315e-06	315.195	108.894						2.24956e+06	6.2175e+07	6.01608e+07	2.57942e+06	1.49788e+06	4.91229e+07	5.7074e+07	1.64984e+06	3.16582e+07	3.17708e+07	3.16244e+07
M137T364			0.521591	8.2019	1.31398e-06	137.06	364.38						401205	5.2191e+06	4.95226e+06	677729	600604	4.26969e+06	5.11343e+06	704601	3.32528e+06	3.25566e+06	3.32505e+06
M283T106_2			0.72687	6.67539	1.31464e-06	283.096	106.002						1.40321e+06	1.09481e+07	1.09474e+07	1.63092e+06	1.55348e+06	9.04415e+06	1.06987e+07	1.64998e+06	8.95901e+06	9.55999e+06	9.55984e+06
M269T363			0.664248	16.395	1.3178e-06	269.113	362.59						378520	6.87797e+06	7.37781e+06	369462	478631	5.92822e+06	6.25176e+06	385819	5.84224e+06	5.69465e+06	5.84685e+06
M408T383_1			0.635406	0.105311	1.34e-06	408.035	383.398						2.64214e+06	320946	204483	2.29028e+06	2.31372e+06	251675	210798	2.13467e+06	840725	850414	840667
M267T384			0.722676	0.0966252	1.35194e-06	267.024	384.351						3.37452e+06	273186	351149	2.94788e+06	3.07265e+06	297827	245875	2.69327e+06	282884	264166	306215
M263T197			1.31383	21.0603	1.36741e-06	263.07	197.142						1.299e+06	2.50468e+07	2.75861e+07	1.1393e+06	1.13762e+06	2.15737e+07	2.55408e+07	1.16035e+06	1.4962e+07	1.49209e+07	1.38344e+07
M246T49			0.522455	13.1491	1.38227e-06	246.042	48.6337						250132	4.5081e+06	4.63318e+06	241168	243791	3.76443e+06	4.24223e+06	569027	2.58891e+06	2.58973e+06	2.62751e+06
M309T470			1.97824	7.65408	1.39123e-06	308.933	470.122						9.62727e+06	7.40189e+07	7.7278e+07	1.11557e+07	9.7149e+06	6.29865e+07	7.55869e+07	7.37351e+06	6.57522e+07	6.57514e+07	6.60384e+07
M457T472			4.0972	160.629	1.40909e-06	456.966	472.244						1.24312e+06	2.32565e+08	2.28339e+08	1.89897e+06	1.43968e+06	1.84499e+08	2.3015e+08	869013	1.62535e+08	1.62523e+08	1.60926e+08
M490T468			0.255015	11.8212	1.42282e-06	489.917	468.236						107461	956766	1.17885e+06	122258	74412.9	999989	1.05849e+06	50663.7	1.01742e+06	995296	995469
M146T108			1.92645	0.249893	1.42557e-06	146.06	107.534						2.50213e+07	5.01504e+06	5.42793e+06	2.23327e+07	2.32804e+07	7.45284e+06	5.18174e+06	2.17153e+07	9.29385e+06	9.61305e+06	9.28788e+06
M440T363			0.512755	7.3617	1.43229e-06	440.134	362.555						472887	5.24588e+06	4.57493e+06	712290	910168	4.61934e+06	5.36963e+06	595578	3.92299e+06	5.20093e+06	5.34528e+06
M323T111			0.179027	2.74193	1.43767e-06	323.185	110.868						986838	2.60231e+06	2.93346e+06	918025	1.11397e+06	2.68313e+06	2.59663e+06	925654	1.963e+06	1.96032e+06	2.13355e+06
M369T384			0.438962	0.262887	1.46133e-06	369.024	383.846						1.27421e+06	293653	318603	1.14055e+06	1.2535e+06	256851	392505	1.13081e+06	581078	622467	621006
M179T376			0.545418	22.1151	1.46414e-06	179.07	375.7						198725	4.06182e+06	4.91238e+06	207544	147612	3.96162e+06	4.16193e+06	219245	4.68941e+06	4.68128e+06	5.16849e+06
M455T383_1			0.365774	0.0988008	1.50605e-06	455.04	383.336						831315	157289	27209.8	758516	782067	66081.6	54421.4	715138	227143	251523	226561
M290T109			0.788838	0.582564	1.52447e-06	290.117	108.866						4.43766e+06	2.48163e+06	2.62711e+06	4.69996e+06	4.68929e+06	2.72047e+06	2.8636e+06	4.52782e+06	3.09821e+06	3.13639e+06	3.09832e+06
M651T465			0.674072	15.1147	1.52618e-06	650.786	464.957						466297	7.05028e+06	7.30487e+06	413501	469911	5.8872e+06	7.36475e+06	476800	6.38075e+06	6.26146e+06	6.26104e+06
M177T355_2			0.47651	5.79247	1.53865e-06	177.091	355.332						810630	4.31182e+06	4.79398e+06	1.03475e+06	826370	5.26082e+06	5.01492e+06	674235	3.75877e+06	3.75878e+06	3.81541e+06
M251T61_1			0.500175	0.600277	1.54187e-06	251.143	60.5226						1.82916e+06	1.1144e+06	1.11669e+06	1.88364e+06	1.95336e+06	1.08045e+06	1.16094e+06	1.78454e+06	1.98494e+06	1.8365e+06	1.98539e+06
M407T108_3			0.396385	6.48722	1.57322e-06	407.149	107.913						615616	3.12526e+06	3.25153e+06	413489	696298	3.04364e+06	3.55665e+06	275003	2.75695e+06	2.45924e+06	2.75419e+06
M452T58			0.391743	7.05788	1.57376e-06	452.323	58.3618						231307	2.97019e+06	3.1849e+06	379800	779940	2.86835e+06	3.12083e+06	329623	3.26509e+06	3.21302e+06	3.21375e+06
M277T106_2			0.225477	3.02882	1.60605e-06	277.086	105.53						814253	3.02949e+06	2.85728e+06	981991	1.08652e+06	2.64948e+06	3.00904e+06	929039	2.28482e+06	2.66759e+06	2.66319e+06
M418T384_1			0.258923	3.6626	1.64905e-06	418.077	384.459						668574	2.42469e+06	2.65604e+06	644771	662795	2.24295e+06	2.27253e+06	643913	1.73201e+06	1.80406e+06	1.80009e+06
M442T58_1			0.298471	5.22044	1.65772e-06	442.377	58.2857						301011	2.04231e+06	2.171e+06	501294	347964	1.90566e+06	2.27248e+06	457152	2.83152e+06	2.76023e+06	2.75977e+06
M220T383			0.516715	11.5077	1.66754e-06	220.082	383.09						410073	4.55727e+06	4.62564e+06	118476	470153	3.76523e+06	4.39888e+06	508721	4.12184e+06	4.15511e+06	4.12211e+06
M392T384_2			0.424979	5.05941	1.69461e-06	392.098	383.625						908166	4.05367e+06	4.86009e+06	950606	769183	4.09703e+06	4.39071e+06	811479	4.02171e+06	4.47702e+06	4.50855e+06
M161T227			0.729384	10.949	1.71993e-06	161.06	226.865						762580	7.67016e+06	9.39771e+06	946008	753316	8.27991e+06	9.39138e+06	710923	7.42731e+06	7.16522e+06	8.22098e+06
M148T265			0.481364	0.189642	1.74309e-06	148.039	265.311						1.5153e+06	317080	309028	1.32064e+06	1.43627e+06	164390	265833	1.29791e+06	303304	278479	304154
M275T378			3.15136	161.079	1.7504e-06	275.124	377.596						375479	1.29326e+08	1.28046e+08	489536	1.39449e+06	1.13131e+08	1.47584e+08	956847	1.12676e+08	1.12819e+08	1.09239e+08
M341T385_1			0.70143	0.0754277	1.76573e-06	341.029	384.712						3.10827e+06	158036	257674	2.51576e+06	2.9626e+06	102843	331590	2.68433e+06	745207	776942	774526
M234T383			0.354049	0.321232	1.79292e-06	234.061	382.903						800903	225960	250403	749199	858351	316931	242822	816994	345684	359224	345783
M325T350_1			0.183391	2.84925	1.7939e-06	325.086	349.523						927175	2.47155e+06	2.6883e+06	729901	921259	2.37417e+06	2.6251e+06	987204	812086	870121	816668
M263T478			0.120453	2.73715	1.80248e-06	262.981	478.079						620697	1.54375e+06	1.64859e+06	618850	518533	1.49918e+06	1.45548e+06	487688	1.45934e+06	1.42269e+06	1.45803e+06
M223T47			0.490709	0.331955	1.82453e-06	223.112	46.9137						1.48839e+06	564518	589354	1.53574e+06	1.661e+06	404555	495615	1.50259e+06	887814	876762	887955
M434T383_3			0.504018	6.78125	1.83122e-06	434.144	382.707						573863	5.4956e+06	4.86268e+06	443110	713308	4.81599e+06	5.14635e+06	1.26631e+06	4.06109e+06	3.7552e+06	4.06476e+06
M304T110			0.250153	2.7882	1.85128e-06	304.19	110.421						2.03674e+06	4.77186e+06	5.58789e+06	1.73485e+06	1.87338e+06	5.08402e+06	5.13907e+06	1.73714e+06	3.48176e+06	3.59725e+06	3.48198e+06
M217T383			0.808118	0.345043	1.85937e-06	217.013	382.903						4.36935e+06	1.61817e+06	1.70463e+06	4.01735e+06	4.25828e+06	1.10233e+06	1.40083e+06	4.23975e+06	1.90416e+06	1.92377e+06	1.90441e+06
M285T322			0.418343	8.68307	1.88062e-06	285.051	321.741						252762	2.63141e+06	2.98519e+06	412302	399951	3.26832e+06	3.20496e+06	327335	2.38569e+06	2.5557e+06	2.55621e+06
M286T65			1.19784	0.165728	1.8849e-06	286.123	65.0713						7.56315e+06	1.4134e+06	1.14775e+06	8.51254e+06	9.11856e+06	1.18141e+06	1.92354e+06	8.995e+06	3.3708e+06	3.48464e+06	3.37365e+06
M136T66			0.640717	4.89606	1.94385e-06	136.076	65.8234						1.83753e+06	1.05228e+07	9.83796e+06	1.70012e+06	2.05094e+06	9.32012e+06	1.11003e+07	2.74081e+06	5.65335e+06	5.69604e+06	6.37357e+06
M450T362_2			0.23927	3.59816	1.95156e-06	450.118	362.048						433956	2.10246e+06	2.25796e+06	583528	820318	2.14549e+06	2.24486e+06	594210	2.14999e+06	2.14588e+06	1.77721e+06
M264T109_1			1.10391	0.397066	1.9537e-06	264.102	109.403						8.05529e+06	3.24789e+06	3.80422e+06	8.05983e+06	8.01106e+06	2.49416e+06	3.28188e+06	8.18116e+06	5.0877e+06	5.41663e+06	5.09845e+06
M310T367			1.68683	11.6343	1.95912e-06	310.128	367.175						2.31927e+06	4.6471e+07	4.18146e+07	5.16655e+06	5.36511e+06	5.05932e+07	4.14913e+07	2.65234e+06	3.55026e+07	3.94672e+07	3.95369e+07
M555T465			0.483718	13.1664	1.97398e-06	554.808	464.957						270174	3.98846e+06	3.46982e+06	270759	229387	3.22075e+06	3.95315e+06	341008	3.31238e+06	3.25754e+06	3.25813e+06
M232T382			0.565212	0.20036	2.00289e-06	232.024	382.268						2.0534e+06	391353	556587	1.9206e+06	1.91893e+06	217573	376169	1.80161e+06	843338	866711	867561
M498T66			0.391207	8.93995	2.00514e-06	498.363	65.9362						326779	2.74561e+06	2.60567e+06	479319	153570	2.96339e+06	2.42148e+06	241249	1.36533e+06	1.34377e+06	1.36584e+06
M292T270			2.19761	0.154331	2.00719e-06	292.06	269.549						2.81229e+07	5.6773e+06	5.11527e+06	3.20851e+07	2.76587e+07	3.36651e+06	3.47902e+06	2.6421e+07	1.02954e+07	1.09717e+07	1.02527e+07
M539T472			4.16739	385.778	2.0395e-06	538.969	472.263						549336	2.41815e+08	2.36168e+08	878180	611213	1.87226e+08	2.3363e+08	291208	1.62779e+08	1.61688e+08	1.61689e+08
M424T383_1			0.489929	0.0445667	2.04171e-06	424.029	383.438						1.39462e+06	53780.2	59928.8	1.3917e+06	1.48786e+06	35801.6	92273.3	1.15104e+06	381755	386270	385342
M196T64			1.1348	0.152888	2.06046e-06	196.112	63.7157						7.29278e+06	1.18913e+06	1.21152e+06	8.06097e+06	6.82256e+06	971356	1.30232e+06	8.39727e+06	3.37682e+06	3.24756e+06	3.38035e+06
M347T264			0.779538	0.357697	2.09368e-06	347.294	263.864						3.83389e+06	1.23228e+06	1.71036e+06	3.75728e+06	4.1364e+06	1.35094e+06	1.38559e+06	4.14947e+06	2.85607e+06	2.8186e+06	3.41023e+06
M167T353_1			0.266031	3.78281	2.13502e-06	167.082	352.847						650705	2.35304e+06	2.43888e+06	590859	691750	2.1566e+06	2.62361e+06	597114	2.13878e+06	2.0209e+06	2.01965e+06
M196T374			1.34361	8.93474	2.13865e-06	196.061	374.192						2.88888e+06	3.30063e+07	3.34466e+07	3.60342e+06	3.93464e+06	2.67344e+07	3.23296e+07	3.62125e+06	2.53457e+07	2.53444e+07	2.54607e+07
M555T470			1.51615	46.9151	2.167e-06	554.943	470.072						641691	3.30336e+07	3.40049e+07	926115	681260	2.62386e+07	3.11565e+07	403248	3.14327e+07	3.14612e+07	3.28623e+07
M347T110_1			0.331824	3.92265	2.17296e-06	347.185	109.665						991330	3.80346e+06	3.59747e+06	842236	958802	3.1328e+06	3.64653e+06	822599	2.46983e+06	2.47712e+06	2.47012e+06
M449T470			4.41358	152.462	2.18112e-06	448.978	470.192						1.62041e+06	2.65271e+08	2.74356e+08	2.1805e+06	1.79246e+06	2.11693e+08	2.66317e+08	1.08132e+06	2.13735e+08	2.12946e+08	2.12943e+08
M237T267_2			2.46158	0.0879338	2.20919e-06	237.055	267.001						3.83803e+07	3.83951e+06	5.88103e+06	3.5367e+07	3.36669e+07	1.2371e+06	1.27303e+06	3.16753e+07	7.79694e+06	8.41815e+06	7.80528e+06
M273T271			0.752382	11.6804	2.25992e-06	273.185	271.317						267696	8.93438e+06	9.3671e+06	1.51831e+06	838535	8.34967e+06	1.02539e+07	535039	1.08987e+07	1.08993e+07	9.98752e+06
M172T365			0.493443	16.2161	2.26082e-06	172.06	365.156						62260.9	4.01241e+06	3.86071e+06	206092	555873	3.25393e+06	3.70766e+06	90585.7	3.11493e+06	3.10834e+06	3.0879e+06
M420T60_3			0.414175	6.44398	2.28142e-06	420.363	60.3008						633791	3.96213e+06	3.35995e+06	558415	632378	3.2492e+06	3.47806e+06	355643	3.56587e+06	3.77336e+06	3.55918e+06
M391T470			1.27825	10.4515	2.28634e-06	390.936	470.122						2.59892e+06	2.8301e+07	2.79992e+07	3.1401e+06	2.76286e+06	2.30089e+07	2.90667e+07	1.86752e+06	2.36217e+07	2.36215e+07	2.38504e+07
M737T55_2			1.26922	0.26909	2.2911e-06	736.543	55.1522						9.72855e+06	2.88677e+06	3.08299e+06	1.0372e+07	1.06268e+07	1.79308e+06	3.02448e+06	9.36082e+06	8.40598e+06	7.93813e+06	7.95923e+06
M251T111			0.18356	2.09769	2.30742e-06	251.164	110.928						1.778e+06	4.36376e+06	4.3686e+06	2.27952e+06	2.10097e+06	4.20623e+06	4.07517e+06	1.9522e+06	3.3457e+06	3.58436e+06	3.58316e+06
M146T72			1.29665	0.279393	2.30883e-06	146.06	71.8338						1.09324e+07	3.16574e+06	3.57895e+06	1.00338e+07	1.07106e+07	1.80938e+06	3.18625e+06	1.0344e+07	6.77153e+06	6.77055e+06	6.46154e+06
M230T364			0.653097	13.2351	2.31175e-06	230.102	364.356						593841	6.98095e+06	7.52725e+06	655082	328200	6.00844e+06	6.24197e+06	444673	6.25074e+06	6.12849e+06	6.2511e+06
M231T222_1			0.582407	29.3269	2.33269e-06	231.032	222.096						149234	4.41533e+06	5.15946e+06	149051	226114	4.17388e+06	5.21546e+06	122247	2.63528e+06	2.74881e+06	2.74553e+06
M112T47_1			0.413778	288.618	2.36254e-06	112.04	47.0999						7230.57	2.36713e+06	2.45515e+06	3652.03	3916.71	1.87787e+06	2.18179e+06	15974.7	1.40704e+06	1.40762e+06	1.47706e+06
M329T283			0.455674	6.21962	2.39602e-06	329.232	283.236						727584	4.14022e+06	4.77813e+06	820835	653177	3.8425e+06	4.4598e+06	567164	2.68081e+06	2.70924e+06	2.72574e+06
M203T359			0.458141	19.6009	2.43519e-06	203.053	358.827						207360	3.36926e+06	2.75105e+06	216367	163090	2.83622e+06	3.35054e+06	41065.3	2.84412e+06	2.74721e+06	2.73821e+06
M181T386			0.497031	15.185	2.43754e-06	181.097	386.319						446493	3.70277e+06	3.61912e+06	19831.4	408970	4.23328e+06	3.42571e+06	111266	1.93565e+06	1.93083e+06	1.91445e+06
M228T87			0.284016	2.76183	2.44248e-06	228.065	87.0455						2.44209e+06	6.71437e+06	7.74519e+06	2.95094e+06	2.29921e+06	6.92001e+06	7.18622e+06	2.65083e+06	5.66969e+06	5.63966e+06	5.66993e+06
M583T59			0.718061	0.19072	2.47119e-06	583.415	59.1721						2.78104e+06	594897	346527	3.29653e+06	3.24131e+06	661054	769071	3.11581e+06	1.72735e+06	1.62581e+06	1.6269e+06
M607T55			0.941201	0.150735	2.47618e-06	607.391	55.4748						4.83231e+06	909572	908146	5.92311e+06	5.23133e+06	546057	792777	4.95437e+06	2.70523e+06	2.63871e+06	2.70493e+06
M185T367			0.590358	8.59347	2.48189e-06	185.056	366.556						549427	6.80317e+06	5.3857e+06	597162	1.06278e+06	6.08365e+06	6.25664e+06	645025	5.70941e+06	5.73851e+06	5.7384e+06
M285T469_3			7.19346	30.6257	2.51916e-06	284.972	469.228						2.32567e+07	7.52696e+08	7.717e+08	2.78984e+07	2.43059e+07	5.99265e+08	7.58284e+08	1.86412e+07	6.2662e+08	6.25091e+08	6.26624e+08
M264T330			0.490905	6.57796	2.53739e-06	264.123	329.834						564083	5.46676e+06	4.68405e+06	658239	623114	4.54681e+06	4.7663e+06	1.11352e+06	6.97127e+06	6.15591e+06	6.10032e+06
M245T331_2			11.469	4654.84	2.54043e-06	245.113	331.498						387524	1.65759e+09	1.77041e+09	251870	383620	1.44005e+09	1.90791e+09	432668	9.88028e+08	1.02681e+09	1.02677e+09
M149T115			0.893095	11.9347	2.55202e-06	149.06	114.973						1.86967e+06	1.16233e+07	1.41568e+07	1.62707e+06	488164	1.37836e+07	1.25238e+07	379451	1.07424e+07	1.14638e+07	1.15936e+07
M221T111			0.30579	1.94528	2.57376e-06	221.154	110.927						3.02752e+06	6.29894e+06	6.44135e+06	3.59123e+06	3.65539e+06	6.65367e+06	6.75443e+06	3.16786e+06	5.12203e+06	5.12916e+06	5.12611e+06
M347T235			0.862666	4.40238	2.64106e-06	347.185	234.589						3.5812e+06	2.27933e+07	1.887e+07	4.98851e+06	5.43798e+06	2.00101e+07	1.99484e+07	4.53267e+06	1.61685e+07	1.67219e+07	2.14306e+07
M313T107_3			0.530304	4.09929	2.65074e-06	313.143	107.427						1.86243e+06	8.90364e+06	7.49219e+06	1.98761e+06	2.19831e+06	8.69272e+06	7.66048e+06	1.9406e+06	5.36287e+06	5.28298e+06	5.36273e+06
M340T366			0.411992	4.83171	2.65583e-06	340.081	365.956						564147	4.14763e+06	4.47685e+06	984042	784157	4.48809e+06	3.8746e+06	1.18342e+06	5.42761e+06	5.38211e+06	6.21403e+06
M313T280			1.15276	0.397907	2.72512e-06	313.285	280.498						8.90418e+06	3.28e+06	3.06157e+06	8.72417e+06	8.5724e+06	4.28393e+06	3.52505e+06	9.36172e+06	4.40381e+06	4.42805e+06	4.39302e+06
M473T472			1.29147	229.372	2.73041e-06	472.997	471.954						90141.4	2.3251e+07	2.34828e+07	146195	88359.4	1.79769e+07	2.20155e+07	53407.5	1.58165e+07	1.58161e+07	1.55179e+07
M318T382			0.543632	0.353792	2.80832e-06	318.024	382.392						2.09705e+06	749383	589435	1.91611e+06	1.94485e+06	700987	695913	1.77456e+06	979934	1.0449e+06	1.04004e+06
M441T244			0.383893	6.75363	2.81559e-06	441.227	244.412						687081	3.04376e+06	2.91971e+06	180560	391835	2.79803e+06	3.30641e+06	527400	2.13031e+06	2.13124e+06	2.18265e+06
M475T469			0.387013	24.232	2.87029e-06	474.939	468.95						100148	2.35409e+06	2.28909e+06	111562	112542	1.81916e+06	2.08345e+06	28413.3	2.12051e+06	2.29354e+06	2.29658e+06
M331T106_2			0.759084	10.1365	2.87285e-06	331.118	105.983						596200	9.21036e+06	1.07e+07	509546	758003	9.98499e+06	8.95398e+06	1.96887e+06	6.94506e+06	7.08224e+06	7.0784e+06
M253T227_1			0.499432	0.188489	2.88783e-06	253.049	226.953						1.44666e+06	195559	270615	1.53052e+06	1.61346e+06	221697	441414	1.40058e+06	1.53842e+06	1.57238e+06	1.53847e+06
M235T259			0.600649	0.124813	2.96428e-06	235.04	258.743						2.37309e+06	273981	398512	1.91931e+06	2.00714e+06	205446	178523	2.16481e+06	439080	439272	463908
M322T353_1			0.908176	9.32338	3.01545e-06	322.128	353.38						1.78148e+06	1.52868e+07	1.4658e+07	1.0995e+06	1.16179e+06	1.21245e+07	1.50245e+07	2.08095e+06	1.16824e+07	1.16854e+07	1.13234e+07
M430T106			0.870451	38.6967	3.04956e-06	430.153	105.825						176916	1.14688e+07	1.05774e+07	230405	426082	8.65012e+06	1.08295e+07	239706	9.5083e+06	9.50854e+06	9.45748e+06
M351T66_4			0.868342	4.76991	3.14484e-06	351.253	65.8846						4.28808e+06	2.02134e+07	1.99498e+07	4.64566e+06	3.72548e+06	1.6565e+07	2.00368e+07	3.43434e+06	1.52386e+07	1.50768e+07	1.52377e+07
M370T59_2			0.670796	0.210511	3.26349e-06	370.296	59.1382						2.6293e+06	601895	783226	2.74455e+06	3.02701e+06	488347	429463	2.53884e+06	1.70605e+06	1.70769e+06	1.79568e+06
M698T57			0.515342	0.256564	3.29953e-06	698.499	56.6868						1.53802e+06	480514	355406	1.79572e+06	1.71438e+06	354833	501277	1.54683e+06	976125	1.00988e+06	1.00953e+06
M372T59			0.734514	0.298411	3.31375e-06	372.269	58.7887						3.51072e+06	1.06142e+06	1.02266e+06	3.43506e+06	3.57304e+06	736714	1.24891e+06	3.11907e+06	2.13705e+06	1.99281e+06	2.13836e+06
M334T383_1			0.427871	0.170768	3.33048e-06	334.001	383.274						1.12288e+06	243775	135529	1.03174e+06	1.22809e+06	188531	180906	1.00185e+06	388601	375349	389491
M386T356			0.619771	6.57341	3.3915e-06	386.159	356.127						1.22103e+06	7.67584e+06	8.85747e+06	892417	1.00846e+06	7.26466e+06	7.30364e+06	1.60952e+06	8.21719e+06	8.02225e+06	8.94413e+06
M209T352			0.676017	14.0006	3.41212e-06	209.092	351.873						421665	7.4352e+06	7.62281e+06	434275	790283	5.91409e+06	7.33122e+06	375355	5.71451e+06	5.72811e+06	6.1471e+06
M161T66_3			0.201247	2.43239	3.42373e-06	161.108	66.2851						7.72185e+06	1.61688e+07	1.66146e+07	6.53928e+06	5.83871e+06	1.47793e+07	1.62059e+07	6.11664e+06	1.03168e+07	1.03111e+07	1.0708e+07
M95T66_1			0.459622	5.42811	3.45877e-06	95.0497	66.333						755905	4.88792e+06	5.30326e+06	1.38508e+06	766240	4.43597e+06	5.17234e+06	740362	5.25919e+06	4.99174e+06	5.2909e+06
M218T52			1.23467	85.4463	3.48078e-06	218.048	51.9218						188742	2.31477e+07	2.05329e+07	321293	212999	1.71569e+07	1.99324e+07	222239	1.05584e+07	1.12957e+07	1.0593e+07
M350T110			0.177925	2.86769	3.58572e-06	350.232	110.418						672191	2.34131e+06	2.55192e+06	858178	951519	2.20066e+06	2.29482e+06	792069	1.56457e+06	1.56515e+06	1.61112e+06
M237T284			0.587414	3.15897	3.60274e-06	237.022	284.043						5.2944e+06	1.74094e+07	1.83909e+07	5.51651e+06	5.43604e+06	1.49894e+07	1.7162e+07	5.26376e+06	1.21645e+07	1.22356e+07	1.21633e+07
M207T278			0.440912	12.2886	3.66968e-06	207.077	278.496						219038	3.21853e+06	3.18996e+06	233620	236767	2.58175e+06	3.37907e+06	317140	2.18952e+06	2.203e+06	2.18949e+06
M295T372			0.791104	16.3737	3.67422e-06	295.101	371.692						285417	7.78443e+06	1.00993e+07	948649	517713	9.75925e+06	9.7601e+06	532562	6.65379e+06	6.80952e+06	6.80813e+06
M366T66_3			1.34385	0.145444	3.68542e-06	366.3	65.8428						9.67641e+06	2.37772e+06	1.47744e+06	1.05525e+07	1.09103e+07	330134	1.98805e+06	1.13057e+07	3.97195e+06	3.66658e+06	3.97307e+06
M201T378			0.492085	13.653	3.71438e-06	201.076	378.058						314970	4.38164e+06	3.78961e+06	366775	368531	3.58259e+06	3.44242e+06	62755.5	3.66235e+06	3.66234e+06	3.65014e+06
M696T267			0.44643	18.4079	3.76432e-06	696.438	266.75						39793.3	3.30846e+06	3.09573e+06	62516.9	503715	2.66088e+06	2.94545e+06	46441.4	2.63463e+06	2.02477e+06	2.64628e+06
M165T85			0.669326	4.23761	3.77576e-06	165.091	84.728						3.80614e+06	1.43104e+07	1.29412e+07	2.84787e+06	2.65236e+06	1.18408e+07	1.41889e+07	3.2671e+06	1.12036e+07	1.08874e+07	1.08895e+07
M138T325			0.95416	9.1384	3.83184e-06	138.055	324.588						1.60593e+06	1.58146e+07	1.77407e+07	1.80139e+06	1.7327e+06	1.3464e+07	1.59312e+07	1.74855e+06	1.25509e+07	1.25953e+07	1.25979e+07
M133T159			0.930607	10.0795	3.83874e-06	133.076	159.168						1.37697e+06	1.51407e+07	1.63963e+07	1.44394e+06	1.68756e+06	1.25793e+07	1.39811e+07	1.25546e+06	7.01569e+06	7.11502e+06	7.1143e+06
M160T385			0.218111	2.17349	3.87858e-06	160.06	385.424						6.35531e+06	1.27009e+07	1.21725e+07	5.50892e+06	5.45102e+06	1.16339e+07	1.16086e+07	4.82234e+06	8.97462e+06	8.78952e+06	8.79164e+06
M254T106			0.277917	6.56716	3.96365e-06	254.053	105.984						123498	1.59234e+06	1.69965e+06	252281	355086	1.37762e+06	1.62925e+06	228279	1.46216e+06	1.42738e+06	878979
M357T465			0.735784	4.99016	3.96442e-06	356.855	465.061						2.52358e+06	1.43852e+07	1.40178e+07	4.48473e+06	2.04629e+06	1.28737e+07	1.48563e+07	2.19413e+06	1.30618e+07	1.30401e+07	1.30393e+07
M245T111			0.316668	1.22731	4.00619e-06	245.154	110.638						1.16138e+06	1.48246e+06	1.44072e+06	1.18242e+06	1.17044e+06	1.45435e+06	1.43476e+06	1.22155e+06	1.44487e+06	1.47396e+06	1.47406e+06
M158T380			0.439878	6.2239	4.02255e-06	158.118	379.859						661183	3.88232e+06	4.30813e+06	623099	683835	3.44244e+06	4.33684e+06	597754	2.76695e+06	2.67105e+06	2.67017e+06
M125T355			0.0747369	2.28193	4.07397e-06	125.096	354.853						590879	1.35784e+06	1.3638e+06	665683	574399	1.35439e+06	1.23219e+06	495240	1.3752e+06	1.31579e+06	1.31373e+06
M296T60_1			0.918878	0.324786	4.07947e-06	296.143	59.8574						5.1576e+06	1.70154e+06	2.1919e+06	5.72319e+06	5.5323e+06	1.29451e+06	1.8259e+06	5.18223e+06	3.19174e+06	3.20066e+06	3.20066e+06
M309T110_3			1.17238	12.8593	4.09367e-06	309.206	109.92						1.46162e+06	2.27896e+07	2.43002e+07	1.90976e+06	1.7822e+06	1.84496e+07	2.09682e+07	1.57363e+06	1.33431e+07	1.33753e+07	1.3469e+07
M169T40			0.273237	8.35192	4.11975e-06	168.995	40.1502						189206	1.40465e+06	1.35882e+06	167570	148522	1.12766e+06	1.46574e+06	136097	709728	703023	709701
M239T268			2.12112	0.3834	4.12051e-06	239.082	268.007						2.8936e+07	1.30752e+07	1.17189e+07	3.08816e+07	3.00219e+07	8.38374e+06	1.22018e+07	2.85215e+07	4.32244e+06	5.18424e+06	4.38773e+06
M125T305			0.257927	2.98241	4.13467e-06	125.071	304.959						1.34015e+06	4.07712e+06	4.24628e+06	1.35429e+06	1.26305e+06	3.52812e+06	4.20486e+06	1.42621e+06	4.17287e+06	3.86614e+06	4.15801e+06
M330T66_2			0.469084	3.07347	4.14837e-06	330.206	66.4931						5.19964e+06	1.25112e+07	1.48154e+07	4.12835e+06	3.96441e+06	1.29745e+07	1.32851e+07	4.14269e+06	8.78086e+06	8.76271e+06	8.7663e+06
M273T110			0.571597	6.3845	4.21416e-06	273.185	110.404						941702	6.55947e+06	6.75477e+06	1.04378e+06	993076	7.2338e+06	5.57498e+06	1.11307e+06	4.08254e+06	4.21829e+06	4.08747e+06
M277T301			0.698948	18.5401	4.22288e-06	277.085	301.243						300030	7.70555e+06	6.46693e+06	282952	434943	6.46544e+06	8.13739e+06	534133	5.47254e+06	5.42531e+06	5.47136e+06
M621T472			3.31872	907.362	4.22441e-06	620.972	472.293						164306	1.58225e+08	1.49103e+08	228009	143759	1.16359e+08	1.45493e+08	91217.9	9.91707e+07	9.80521e+07	9.80522e+07
M321T383_1			0.394186	0.179782	4.25047e-06	321.035	382.903						1.00231e+06	237317	167085	857952	1.00881e+06	153631	113523	866318	291121	294768	294756
M267T36			0.242059	0.164772	4.25504e-06	267.029	35.6014						363438	30487.5	86757.7	326828	373557	80036.6	33280.6	335455	167459	174207	174196
M489T469			0.505128	35.3892	4.35516e-06	488.971	468.908						81809.8	3.75873e+06	3.65655e+06	149698	108148	2.8723e+06	3.79509e+06	58280.8	2.93007e+06	2.92825e+06	3.01038e+06
M473T470			1.59786	22.4378	4.37983e-06	472.94	470.314						1.645e+06	3.83042e+07	3.82681e+07	2.137e+06	1.71685e+06	3.01638e+07	4.02124e+07	1.0503e+06	3.02223e+07	3.05718e+07	3.05716e+07
M260T347_1			1.24064	19.6318	4.39561e-06	260.059	346.756						1.09698e+06	2.58544e+07	2.19722e+07	81822.7	1.91931e+06	1.95044e+07	2.3142e+07	1.51037e+06	1.93389e+07	1.8941e+07	1.93492e+07
M402T355			0.576179	11.2566	4.40711e-06	402.191	354.805						549517	5.74953e+06	6.05666e+06	448025	443922	4.63432e+06	5.17608e+06	478891	3.82611e+06	3.84128e+06	4.02481e+06
M233T60_2			1.08164	0.332518	4.53264e-06	233.209	60.466						7.72993e+06	2.65187e+06	2.74694e+06	7.52836e+06	7.9249e+06	1.80813e+06	2.79248e+06	6.88864e+06	4.6472e+06	4.64756e+06	4.76555e+06
M423T383_1			0.564532	0.0694786	4.54501e-06	423.034	383.336						2.11479e+06	102508	220918	1.8058e+06	1.7388e+06	47943.7	135428	1.63493e+06	439420	459434	460505
M198T319_2			0.375722	5.52029	4.55791e-06	198.113	318.998						684723	2.81019e+06	3.34582e+06	460704	408573	3.21906e+06	3.4838e+06	775388	2.35433e+06	2.35605e+06	2.31886e+06
M136T361			0.197528	5.43246	4.58302e-06	136.039	361.191						156846	1.0171e+06	837038	221282	142559	830634	913352	141651	794685	760168	773437
M280T357_1			0.370722	6.00718	4.59262e-06	280.063	356.755						494372	2.94546e+06	3.09171e+06	383623	399178	3.08678e+06	2.48462e+06	655275	2.45163e+06	918669	2.38265e+06
M261T332_1			0.358079	72.8425	4.64019e-06	261.039	332.125						70715.9	1.56399e+06	2.02868e+06	6951.73	6290.13	1.66453e+06	1.58694e+06	10000.3	1.25295e+06	1.25423e+06	1.3064e+06
M193T49			0.457572	7.52445	4.65537e-06	192.962	48.7328						656728	4.2023e+06	4.36038e+06	481946	511229	3.39821e+06	3.79324e+06	443820	2.78094e+06	2.78043e+06	2.82334e+06
M369T66_4			1.14528	0.200383	4.66164e-06	369.3	66.4262						6.92199e+06	1.24383e+06	1.27399e+06	8.24723e+06	8.14163e+06	1.78537e+06	2.08137e+06	8.55095e+06	3.77061e+06	3.77057e+06	3.81872e+06
M291T117			2.58548	48.518	4.73719e-06	291.134	116.984						1.51584e+06	9.87818e+07	8.93902e+07	2.27027e+06	1.98951e+06	7.47231e+07	9.93906e+07	1.69141e+06	5.92992e+07	5.93019e+07	5.76277e+07
M402T381			0.747859	8.2943	4.85782e-06	402.118	380.919						1.28547e+06	1.15649e+07	1.04139e+07	1.32771e+06	1.04439e+06	9.28006e+06	9.07522e+06	1.2053e+06	7.82744e+06	7.82745e+06	7.84099e+06
M286T375			0.442584	7.02003	4.97152e-06	286.128	374.673						680284	4.16891e+06	3.57601e+06	58665.1	847117	3.81764e+06	4.10422e+06	645661	3.65971e+06	2.69169e+06	3.6031e+06
M325T107_2			0.699494	0.512274	4.99396e-06	325.085	107.394						3.35877e+06	1.72374e+06	1.76136e+06	3.30637e+06	3.47149e+06	1.73801e+06	1.90033e+06	3.7689e+06	1.91772e+06	1.94397e+06	1.94388e+06
M442T66_2			0.634083	5.62984	5.00923e-06	442.338	66.3332						2.47818e+06	8.61401e+06	1.02083e+07	716447	1.71455e+06	9.01879e+06	9.68751e+06	1.75683e+06	6.40314e+06	6.27945e+06	6.27973e+06
M210T63			1.46601	0.35417	5.01255e-06	210.128	63.2343						1.33983e+07	4.91655e+06	5.07678e+06	1.55993e+07	1.35681e+07	4.28678e+06	5.5665e+06	1.34714e+07	8.95124e+06	8.79906e+06	8.9526e+06
M269T365			0.556519	0.0639688	5.03282e-06	269.044	365.387						1.50114e+06	247306	63291.4	1.89627e+06	1.93607e+06	83637.9	57985.6	1.73592e+06	292514	293305	340251
M234T298			0.526758	3.88168	5.06628e-06	234.112	298.219						2.76188e+06	1.01278e+07	8.90584e+06	1.3812e+06	2.71614e+06	9.2577e+06	9.96035e+06	2.99521e+06	5.65221e+06	6.4172e+06	5.78052e+06
M416T364			0.639227	9.73911	5.06814e-06	416.134	364.481						599382	8.09986e+06	6.85485e+06	572610	833427	6.45798e+06	6.34196e+06	844394	5.7659e+06	5.49555e+06	5.76894e+06
M279T354			0.993838	12.7381	5.06979e-06	279.142	353.952						990404	1.41704e+07	1.36199e+07	1.7632e+06	991068	1.76804e+07	1.53528e+07	1.03025e+06	1.18939e+07	1.36987e+07	1.36846e+07
M368T58_1			0.735392	0.101427	5.09332e-06	368.238	57.5996						2.98272e+06	185029	487769	3.58815e+06	3.1496e+06	188779	408620	2.80283e+06	1.50124e+06	1.49001e+06	1.51979e+06
M296T107_1			0.125199	2.48616	5.14333e-06	296.058	106.922						1.07042e+06	2.98917e+06	3.06093e+06	1.17203e+06	1.135e+06	2.58476e+06	2.9284e+06	1.27361e+06	2.03635e+06	2.03892e+06	2.0875e+06
M260T383			0.674497	0.218298	5.14662e-06	260.019	383.274						3.17602e+06	673269	621383	2.59804e+06	2.8381e+06	580798	563460	2.56021e+06	1.25527e+06	1.25511e+06	1.27111e+06
M104T476			0.563457	8.83837	5.15558e-06	104.107	475.957						559038	5.68275e+06	6.07335e+06	703283	438681	4.67662e+06	5.93224e+06	829437	3.58893e+06	3.58162e+06	3.74972e+06
M242T310			0.432667	4.94139	5.18933e-06	242.081	310.046						984297	5.29536e+06	4.64312e+06	830625	881202	4.3151e+06	4.25637e+06	1.04978e+06	3.41644e+06	3.29284e+06	3.29495e+06
M210T107			1.6082	0.347084	5.20171e-06	210.089	107.427						1.6999e+07	5.28267e+06	4.96007e+06	1.60976e+07	1.69934e+07	5.16735e+06	7.87086e+06	1.69859e+07	7.6277e+06	7.8867e+06	7.88928e+06
M241T279			0.282771	0.21089	5.20207e-06	241.264	279.14						469524	97010.7	61463.7	487777	482173	171088	81645.1	510394	244580	229273	228938
M283T467			0.655219	0.0852874	5.23821e-06	282.839	466.833						2.55412e+06	66846.2	66360.4	2.30107e+06	2.67395e+06	578835	132870	2.37749e+06	320814	424842	418802
M217T64_2			1.42264	0.421752	5.281e-06	217.178	63.6976						1.23612e+07	6.03611e+06	5.72076e+06	1.46097e+07	1.37184e+07	5.15142e+06	6.14126e+06	1.39626e+07	8.26424e+06	8.6895e+06	8.68902e+06
M149T379			0.299017	5.362	5.28762e-06	149.06	379.231						421304	2.0663e+06	2.07647e+06	124938	550713	2.06385e+06	2.32802e+06	494734	1.86755e+06	2.04525e+06	2.04094e+06
M264T370			0.433131	22.9361	5.29985e-06	264.033	370.185						112938	2.82105e+06	3.04692e+06	90453.2	186370	2.24594e+06	2.66531e+06	80206.3	1.97865e+06	1.95484e+06	1.97874e+06
M187T237_1			0.1909	2.72324	5.30958e-06	187.097	236.684						1.45272e+06	3.96076e+06	4.14848e+06	1.64504e+06	1.38234e+06	3.49969e+06	4.05928e+06	1.27343e+06	4.54771e+06	4.2492e+06	4.41413e+06
M381T384			0.543659	0.166872	5.34805e-06	381.044	383.993						1.94447e+06	329224	360695	1.81003e+06	1.79864e+06	215200	273093	1.50746e+06	748355	750196	788357
M439T469			0.463747	3.90839	5.44176e-06	438.859	468.996						1.77318e+06	7.04091e+06	6.8943e+06	1.9131e+06	1.95895e+06	6.23443e+06	7.85349e+06	1.52476e+06	5.98039e+06	5.9797e+06	6.08052e+06
M310T383			0.652794	0.421079	5.4791e-06	310.036	382.811						3.08765e+06	1.2489e+06	1.3718e+06	2.92914e+06	2.81636e+06	1.05687e+06	1.16556e+06	2.66856e+06	1.4498e+06	1.48399e+06	1.48353e+06
M305T110_2			0.314952	3.50918	5.4839e-06	305.211	109.917						890043	4.28784e+06	4.07844e+06	1.20003e+06	1.21016e+06	3.7746e+06	3.5125e+06	1.16046e+06	2.86639e+06	2.85654e+06	2.85662e+06
M314T382_1			0.648355	0.348019	5.54106e-06	314.029	382.398						2.89339e+06	896290	731990	2.73379e+06	2.77288e+06	993750	1.18885e+06	2.55016e+06	1.40551e+06	1.42349e+06	1.42341e+06
M332T376_2			0.469325	12.2416	5.60127e-06	332.133	376.309						441812	3.80979e+06	3.93504e+06	223903	194154	3.44288e+06	2.99836e+06	298971	3.49361e+06	3.57964e+06	3.32531e+06
M353T354			0.89287	14.6974	5.6045e-06	353.101	353.849						882456	1.28017e+07	1.26787e+07	845575	699096	1.00034e+07	1.34334e+07	901166	8.07828e+06	8.19976e+06	8.21139e+06
M346T375			0.49331	8.95674	5.63616e-06	346.149	374.704						430143	4.94956e+06	4.26432e+06	574953	503531	3.78474e+06	4.04101e+06	393809	3.30141e+06	3.3333e+06	3.15114e+06
M213T380			0.639813	30.2568	5.63781e-06	213.076	379.697						70510.5	6.25596e+06	5.94756e+06	244787	75499.1	4.65892e+06	6.07247e+06	367213	4.43412e+06	4.52991e+06	4.5298e+06
M450T383_1			0.445877	0.191287	5.69965e-06	450.045	383.137						1.26066e+06	193637	345083	1.20058e+06	1.28348e+06	184347	194352	1.05134e+06	504645	523345	531248
M311T320			0.387805	11.4579	5.78075e-06	311.186	319.68						492266	2.78099e+06	2.48472e+06	295534	51041.7	2.25915e+06	2.6665e+06	50620.6	2.02316e+06	2.18839e+06	2.21367e+06
M398T384_1			0.853567	0.323956	5.78161e-06	398.05	383.595						5.12485e+06	1.36769e+06	1.80395e+06	4.56358e+06	4.7739e+06	1.29071e+06	1.60982e+06	4.28146e+06	2.64186e+06	2.66154e+06	2.66169e+06
M298T350			1.1057	6.22689	5.94863e-06	298.107	350.402						3.85714e+06	2.70116e+07	2.75533e+07	3.40323e+06	3.65236e+06	2.15352e+07	2.59689e+07	5.47891e+06	1.81369e+07	1.81239e+07	1.63991e+07
M196T50_2			0.410296	9.1854	5.98723e-06	196.097	50.2869						296145	3.28125e+06	2.88977e+06	315618	320936	2.44595e+06	3.03107e+06	335404	1.48982e+06	1.48977e+06	1.507e+06
M315T293			0.384381	0.206747	5.99217e-06	315.3	292.637						884216	220051	72006.6	868535	857083	216682	234613	985635	170973	170776	173333
M306T376			0.210018	4.41409	5.99938e-06	306.154	376.449						159360	1.20264e+06	1.29884e+06	288199	328464	1.28004e+06	1.08044e+06	325440	1.38816e+06	1.40899e+06	1.40896e+06
M208T46			0.193754	4.33015	6.02964e-06	208.024	46.4226						328418	1.14188e+06	1.25731e+06	212500	188357	1.03302e+06	1.10473e+06	318480	684942	723196	722826
M218T330			0.850097	0.076765	6.03456e-06	218.045	330.327						4.87255e+06	432242	354352	3.66065e+06	4.13955e+06	225590	266777	3.98797e+06	845314	1.4729e+06	1.47723e+06
M306T378			0.525554	19.7926	6.04124e-06	306.118	378.261						214866	3.60573e+06	4.11053e+06	332480	185340	4.64609e+06	3.58839e+06	73207.9	3.19783e+06	3.19791e+06	3.16277e+06
M298T110_2			0.260455	2.02736	6.04369e-06	298.18	110.422						2.89812e+06	6.17836e+06	6.32252e+06	2.8138e+06	3.35827e+06	5.70539e+06	6.51802e+06	3.1251e+06	4.4893e+06	4.52004e+06	4.53237e+06
M277T47			0.201224	4.96571	6.05828e-06	277.034	46.8928						124179	1.11612e+06	1.04824e+06	129814	279722	974279	1.02679e+06	305124	757931	787773	787075
M377T364_3			0.5818	9.52623	6.06234e-06	377.156	364.411						827581	6.2886e+06	5.92098e+06	450054	371919	4.89678e+06	6.33873e+06	811554	4.88533e+06	4.78611e+06	4.78529e+06
M320T377_1			1.062	9.51888	6.06455e-06	320.076	377.157						1.81801e+06	2.06275e+07	2.07939e+07	2.30515e+06	1.30413e+06	1.60067e+07	2.00887e+07	2.71619e+06	1.57137e+07	1.56502e+07	1.57138e+07
M321T110_1			0.136869	2.09761	6.07472e-06	321.169	109.906						1.06307e+06	2.26069e+06	2.51211e+06	1.08535e+06	1.09752e+06	2.17283e+06	2.17166e+06	1.10058e+06	1.8995e+06	1.84632e+06	1.84386e+06
M245T351			0.342122	10.1468	6.18568e-06	245.138	350.881						158495	2.02742e+06	2.2203e+06	246303	164299	1.64976e+06	1.95503e+06	204791	1.40034e+06	1.35113e+06	1.40007e+06
M229T63			0.330012	3.28977	6.19417e-06	229.086	62.843						1.25102e+06	5.28794e+06	5.27163e+06	1.59327e+06	1.76641e+06	4.39263e+06	5.10444e+06	1.48598e+06	5.00177e+06	4.99041e+06	5.11448e+06
M194T67			0.468117	4.87653	6.31585e-06	194.118	67.2174						1.25039e+06	5.55506e+06	6.41701e+06	1.43257e+06	1.53431e+06	5.39822e+06	5.91077e+06	556831	4.69074e+06	4.95134e+06	4.68376e+06
M199T66_1			0.601971	9.83976	6.34665e-06	199.087	65.9362						719642	5.73643e+06	7.00546e+06	688090	610435	5.35193e+06	6.51722e+06	483017	3.14216e+06	3.20349e+06	3.20366e+06
M464T62			0.495759	14.3223	6.36108e-06	464.428	62.0474						273102	3.71197e+06	4.07853e+06	213600	286624	3.14908e+06	4.22853e+06	285729	2.20593e+06	2.20749e+06	2.0088e+06
M228T289_1			1.03842	11.3313	6.37102e-06	228.087	288.635						1.62218e+06	1.97641e+07	1.84671e+07	1.78778e+06	1.44031e+06	1.46598e+07	1.72468e+07	1.33949e+06	1.21052e+07	1.24251e+07	1.24244e+07
M257T244			2.37014	0.246062	6.37527e-06	257.059	243.868						3.2375e+07	1.15701e+07	7.86425e+06	3.40087e+07	3.79465e+07	5.21627e+06	9.42961e+06	3.41727e+07	3.03698e+07	3.18723e+07	2.98231e+07
M182T280			1.00662	15.8874	6.42861e-06	182.081	279.722						35266.5	1.48863e+07	1.28895e+07	492044	1.60578e+06	1.55887e+07	1.7126e+07	1.67435e+06	1.38183e+07	1.4987e+07	1.38243e+07
M243T293			4.50996	91.0894	6.48127e-06	243.134	293.083						2.01925e+06	2.59759e+08	3.11191e+08	4.97661e+06	3.1564e+06	2.24702e+08	2.81689e+08	1.67502e+06	1.83816e+08	1.826e+08	1.82592e+08
M286T330			0.457372	6.35275	6.57917e-06	286.071	329.784						562462	3.92945e+06	4.33412e+06	442772	508165	4.71808e+06	3.99162e+06	1.1584e+06	4.28266e+06	5.05715e+06	4.15432e+06
M376T368			1.07152	17.2406	6.64374e-06	376.139	368.259						984895	1.89115e+07	1.92676e+07	1.05062e+06	875312	1.52514e+07	1.5243e+07	1.0724e+06	7.59844e+06	9.72818e+06	7.68215e+06
M220T267_1			0.178176	3.14306	6.75686e-06	220.043	266.789						757902	2.03915e+06	1.81999e+06	609913	700036	1.91226e+06	2.05238e+06	421375	1.67042e+06	1.74982e+06	1.75048e+06
M156T350			0.846472	0.364544	6.79571e-06	156.113	349.79						4.79334e+06	1.88156e+06	1.47575e+06	4.77634e+06	4.69109e+06	2.20321e+06	1.31086e+06	4.58849e+06	2.50396e+06	2.50441e+06	2.44576e+06
M355T104			0.603647	8.45006	6.96519e-06	355.096	104.061						914385	5.6379e+06	6.84246e+06	932355	712720	7.33747e+06	6.05621e+06	502536	4.56809e+06	4.77722e+06	4.77826e+06
M367T469_2			3.57406	60.2056	6.96974e-06	366.975	469.316						2.79469e+06	1.80537e+08	1.87789e+08	3.51543e+06	3.02521e+06	1.36722e+08	1.80566e+08	2.05257e+06	1.45281e+08	1.44908e+08	1.45277e+08
M224T318			0.708724	5.71982	7.13299e-06	224.128	318.438						2.652e+06	1.1636e+07	1.25467e+07	1.77012e+06	1.74236e+06	9.6782e+06	1.10242e+07	1.68283e+06	1.26276e+07	1.36459e+07	1.27082e+07
M213T367			1.00117	34.7746	7.13807e-06	213.087	367.397						660602	1.53233e+07	1.528e+07	277898	306768	1.13626e+07	1.35595e+07	351455	9.87676e+06	9.87916e+06	1.02095e+07
M407T469			0.534193	13.6749	7.14744e-06	406.968	469.228						317505	4.47325e+06	4.96364e+06	428507	342371	3.6492e+06	4.69183e+06	211660	3.92498e+06	4.03469e+06	4.0355e+06
M434T383_1			0.459434	0.237613	7.16777e-06	434.051	383.274						1.36263e+06	284511	296894	1.3576e+06	1.24995e+06	187463	461739	1.20887e+06	688842	710355	688989
M204T269			2.56946	0.282863	7.17535e-06	204.066	268.616						3.94338e+07	1.46985e+07	1.06363e+07	4.34901e+07	4.33825e+07	7.43585e+06	1.4006e+07	3.90622e+07	1.46862e+07	1.44632e+07	1.4465e+07
M319T110_2			0.796031	8.15094	7.2271e-06	319.227	109.889						1.45982e+06	1.18244e+07	1.3417e+07	1.56552e+06	1.72923e+06	1.07619e+07	1.03265e+07	929400	7.20165e+06	7.26286e+06	7.26216e+06
M352T66_4			5.35488	0.161993	7.25525e-06	352.321	65.5109						1.58993e+08	3.54094e+07	2.84193e+07	1.64622e+08	1.6243e+08	2.00007e+07	2.72783e+07	1.99834e+08	6.96979e+07	6.94366e+07	7.03402e+07
M377T67_1			0.456706	4.10404	7.2923e-06	377.14	66.9701						1.24033e+06	6.43624e+06	6.61455e+06	1.28858e+06	1.78738e+06	5.73116e+06	7.12013e+06	1.99507e+06	4.71306e+06	4.71305e+06	4.68245e+06
M416T355			0.493731	10.8272	7.44366e-06	416.21	355.171						447751	4.25994e+06	4.43861e+06	304032	509086	3.31335e+06	4.11753e+06	228844	3.13016e+06	3.29091e+06	3.29034e+06
M389T359			0.638727	11.2873	7.47346e-06	389.156	359.212						474776	6.74132e+06	7.255e+06	473265	914597	5.47846e+06	7.19469e+06	500151	4.39295e+06	4.39272e+06	4.41865e+06
M290T343			0.350857	6.90899	7.52306e-06	290.196	343.361						365343	2.66183e+06	2.67048e+06	395429	363732	2.15534e+06	2.18707e+06	275806	1.47949e+06	1.48041e+06	1.45314e+06
M463T242			0.56964	6.28387	7.54912e-06	463.415	242.072						981364	5.55991e+06	6.3278e+06	1.02284e+06	886758	7.38617e+06	6.45918e+06	1.20413e+06	3.48286e+06	3.77237e+06	3.52418e+06
M435T383			0.394241	0.123928	7.5755e-06	435.034	382.865						1.01888e+06	38995.3	141901	869045	896730	54209.8	215231	849196	253475	282911	253858
M471T469			0.197459	2.74045	7.62618e-06	470.864	469.228						1.47409e+06	4.10837e+06	3.80828e+06	1.5113e+06	1.45821e+06	3.462e+06	4.16492e+06	1.2283e+06	3.55677e+06	3.48839e+06	3.49033e+06
M263T352			0.429219	11.6106	7.72113e-06	263.128	352.368						283436	3.09472e+06	3.1616e+06	250144	212461	2.41349e+06	3.25006e+06	280598	2.58813e+06	2.59872e+06	2.64452e+06
M290T60_1			1.76724	0.290985	7.74861e-06	290.19	59.7515						2.02224e+07	7.69256e+06	5.94353e+06	2.00741e+07	2.05558e+07	4.08048e+06	5.1734e+06	1.78114e+07	1.09213e+07	1.08437e+07	1.09207e+07
M256T361_2			0.522898	7.42488	7.77093e-06	256.118	361.32						466075	5.77786e+06	4.78391e+06	865047	916714	4.60188e+06	5.64642e+06	554910	8.66671e+06	8.5126e+06	8.34372e+06
M322T377			1.19493	9.34718	7.78012e-06	322.092	376.705						2.13833e+06	2.61072e+07	2.72274e+07	3.2121e+06	1.99746e+06	2.03054e+07	2.49164e+07	3.19607e+06	1.93044e+07	1.93064e+07	2.00887e+07
M239T228			2.33521	0.200596	7.81843e-06	239.07	227.721						3.22259e+07	4.11765e+06	3.99674e+06	3.38604e+07	3.31752e+07	6.51181e+06	1.17986e+07	3.24696e+07	1.78686e+07	1.7674e+07	1.76784e+07
M365T105			0.206003	1.90004	7.84307e-06	365.069	105.222						1.30484e+06	2.82712e+06	2.88376e+06	1.50912e+06	1.69898e+06	2.75963e+06	2.72053e+06	1.37695e+06	2.47404e+06	2.48998e+06	2.49875e+06
M220T60			2.0554	0.406926	7.84407e-06	220.206	59.8574						2.88627e+07	1.19388e+07	1.33099e+07	2.8527e+07	2.87624e+07	8.50272e+06	1.20608e+07	2.64289e+07	1.96435e+07	1.96408e+07	1.98751e+07
M459T59_3			0.353833	5.12487	7.88297e-06	459.365	59.081						330686	3.15362e+06	3.10745e+06	551813	703105	3.11783e+06	2.55912e+06	743823	3.44906e+06	3.33156e+06	3.44921e+06
M281T110			0.299871	3.44044	7.91349e-06	281.175	110.422						917853	3.37228e+06	3.32593e+06	1.09378e+06	1.19732e+06	3.92e+06	3.25426e+06	823229	2.50117e+06	2.50332e+06	2.62976e+06
M300T331			0.859471	17.3769	7.97257e-06	300.087	331.197						615802	1.10901e+07	1.27082e+07	640994	642026	9.11205e+06	1.11432e+07	636350	7.86663e+06	8.04629e+06	7.98793e+06
M288T179			0.688413	8.31054	7.98758e-06	288.29	178.711						1.18309e+06	8.22534e+06	9.56102e+06	1.14616e+06	699136	7.25184e+06	9.23846e+06	1.09609e+06	3.25188e+06	3.54991e+06	3.25366e+06
M253T372			0.476997	10.4618	8.02134e-06	253.118	372.229						455972	4.08242e+06	4.32628e+06	386520	289626	3.29855e+06	3.4979e+06	321282	3.19901e+06	3.19815e+06	3.25159e+06
M181T381			0.258358	3.70049	8.04347e-06	181.05	381.263						761875	2.77688e+06	2.70819e+06	907524	771415	2.37992e+06	2.75976e+06	430363	2.37517e+06	2.38574e+06	2.37519e+06
M320T60			1.39192	0.427598	8.12503e-06	320.238	59.7515						1.28606e+07	5.93913e+06	6.02399e+06	1.34998e+07	1.31487e+07	4.09625e+06	6.2288e+06	1.2615e+07	8.96547e+06	9.16603e+06	9.16228e+06
M224T370_1			1.90729	18.7441	8.27464e-06	224.092	369.535						2.28579e+06	5.96145e+07	5.57613e+07	3.03012e+06	2.99186e+06	4.30987e+07	5.61044e+07	3.14004e+06	3.73861e+07	3.73861e+07	3.70548e+07
M233T179			2.12973	203.042	8.29779e-06	233.059	178.761						234799	5.40092e+07	7.12269e+07	337505	333553	5.87736e+07	5.28085e+07	260493	7.4257e+07	6.34781e+07	7.66706e+07
M254T286			0.207128	3.86567	8.31224e-06	254.19	285.952						388900	1.50933e+06	1.42349e+06	355094	387739	1.20366e+06	1.52234e+06	332131	1.25734e+06	1.26075e+06	1.35937e+06
M281T245			0.744083	0.224119	8.36706e-06	281.045	244.605						3.43323e+06	489475	969292	3.65847e+06	3.03871e+06	1.02309e+06	573730	3.50335e+06	1.60505e+06	1.69809e+06	1.69778e+06
M358T363			0.256088	6.48269	8.50153e-06	358.038	363.011						116691	1.5337e+06	1.38419e+06	220372	182229	1.29098e+06	1.20233e+06	315424	902295	778937	898846
M312T385			0.593072	6.67484	8.69382e-06	312.071	384.641						1.05083e+06	7.51571e+06	7.65153e+06	1.1356e+06	1.09644e+06	5.78602e+06	6.98287e+06	902410	5.80449e+06	5.90502e+06	5.90509e+06
M289T353_2			3.35708	85.2579	8.76619e-06	289.139	353.322						1.75041e+06	1.68977e+08	1.48479e+08	1.62019e+06	1.84953e+06	1.20383e+08	1.61341e+08	1.80773e+06	1.22504e+08	1.21918e+08	1.2144e+08
M231T359			0.785337	28.6326	8.78983e-06	231.097	359.188						424261	9.79762e+06	8.96952e+06	92739.7	347334	6.98057e+06	9.01402e+06	349728	6.99845e+06	6.9989e+06	6.91626e+06
M280T394			0.278433	17.7018	8.84648e-06	280.092	393.632						27255.4	1.12564e+06	1.11936e+06	35797.3	60361.7	1.30962e+06	951851	131162	847360	932595	929185
M137T320			0.597687	8.6213	8.87536e-06	137.06	320.442						747041	5.97324e+06	6.01158e+06	739702	725910	5.80381e+06	7.53752e+06	724973	3.07817e+06	3.07013e+06	3.65694e+06
M234T60			1.85471	0.430411	8.9186e-06	234.222	59.7515						2.31052e+07	1.08e+07	1.13242e+07	2.40032e+07	2.29332e+07	7.30163e+06	1.04585e+07	2.26243e+07	1.68103e+07	1.68102e+07	1.68989e+07
M358T110			1.60924	13.2464	8.96119e-06	358.368	109.92						2.78227e+06	4.50453e+07	4.52319e+07	2.87982e+06	2.87911e+06	3.4197e+07	3.81402e+07	3.73496e+06	2.0346e+07	2.03463e+07	2.04224e+07
M311T108			0.635617	6.45453	9.00387e-06	311.091	108.405						1.23696e+06	8.7884e+06	8.84085e+06	1.25017e+06	1.3291e+06	6.70724e+06	8.30889e+06	1.24152e+06	5.80475e+06	5.73653e+06	5.76281e+06
M164T362			0.127763	3.3933	9.03154e-06	164.034	362.273						162966	775157	764291	176781	282120	677809	779666	261322	690625	697313	695727
M236T111			0.347779	2.64984	9.14425e-06	236.165	111.425						4.32134e+06	1.35461e+07	1.21926e+07	4.57346e+06	4.55971e+06	1.18135e+07	1.09638e+07	4.85452e+06	8.78038e+06	8.63414e+06	8.77928e+06
M337T65_1			0.802095	4.4195	9.15506e-06	337.219	65.4227						3.77619e+06	1.74453e+07	1.97362e+07	4.31616e+06	3.73474e+06	1.50957e+07	1.84907e+07	4.18558e+06	1.2113e+07	1.19133e+07	1.19055e+07
M373T470			0.59222	0.303885	9.1743e-06	372.887	469.809						2.23171e+06	593454	630690	2.40562e+06	2.38626e+06	812518	693224	1.95968e+06	644054	577013	644323
M466T383_2			0.100796	2.01735	9.25032e-06	466.077	383.398						644183	1.31617e+06	1.21152e+06	690442	621453	1.21607e+06	1.22974e+06	509275	1.12062e+06	1.1274e+06	1.06811e+06
M200T285_3			3.93165	118.566	9.27785e-06	200.107	284.675						2.2394e+06	2.15868e+08	2.26623e+08	51571.7	2.27429e+06	1.60594e+08	2.1141e+08	2.3043e+06	1.35704e+08	1.36503e+08	1.36505e+08
M378T235			0.544002	31.325	9.31126e-06	378.264	234.893						106517	4.45798e+06	3.21717e+06	114046	108845	4.34421e+06	4.24086e+06	189675	2.42027e+06	2.53695e+06	2.41899e+06
M564T237			0.776432	6.73045	9.44696e-06	564.359	237.013						1.08506e+06	1.18161e+07	1.36552e+07	1.76777e+06	3.63319e+06	1.17438e+07	1.32977e+07	1.0191e+06	6.5195e+06	7.566e+06	6.61443e+06
M254T64_1			1.54944	0.330613	9.50085e-06	254.097	63.7075						1.5042e+07	5.63036e+06	4.96839e+06	1.75475e+07	1.47637e+07	4.31596e+06	5.5652e+06	1.4592e+07	7.63225e+06	7.63235e+06	7.97123e+06
M367T66_2			0.505513	4.63241	9.54127e-06	367.248	66.3665						1.13436e+06	7.64108e+06	6.98797e+06	1.36941e+06	1.9968e+06	5.95086e+06	6.83522e+06	1.41754e+06	5.5747e+06	5.57469e+06	5.5592e+06
M649T460			0.524225	0.722573	9.55121e-06	648.654	459.978						2.286e+06	1.63266e+06	1.54005e+06	2.13966e+06	2.16751e+06	1.65812e+06	1.56752e+06	2.26179e+06	1.60013e+06	1.54306e+06	1.59972e+06
M356T364			0.560551	5.17141	9.57839e-06	356.076	363.565						1.9985e+06	8.67368e+06	7.67182e+06	1.33942e+06	1.19263e+06	6.63056e+06	7.73447e+06	1.40798e+06	7.00794e+06	7.10725e+06	7.1081e+06
M339T107_2			1.67494	35.142	9.6012e-06	339.123	107.156						1.0359e+06	3.87398e+07	4.66666e+07	1.08512e+06	1.14711e+06	3.41435e+07	3.59231e+07	1.15601e+06	2.49856e+07	2.58476e+07	2.51724e+07
M168T308			0.911704	26.0588	9.70098e-06	168.102	308.25						335038	1.24344e+07	1.30936e+07	616453	294077	9.36508e+06	1.22787e+07	564632	8.8114e+06	8.85597e+06	8.85584e+06
M147T328			0.78504	36.044	9.73938e-06	147.092	327.573						170707	9.44263e+06	9.11303e+06	156447	211682	6.74983e+06	8.77207e+06	406607	4.27712e+06	4.47574e+06	4.4735e+06
M501T58			0.719812	15.3694	9.77343e-06	501.373	57.9314						477797	8.87204e+06	7.54406e+06	733026	519741	6.56978e+06	8.69394e+06	330658	8.76837e+06	8.09794e+06	8.77873e+06
M105T472_2			9.11094	30.294	9.80478e-06	104.993	472.263						3.66052e+07	1.24818e+09	1.24164e+09	4.41345e+07	4.07029e+07	9.13918e+08	1.24219e+09	3.19187e+07	8.49399e+08	8.38821e+08	8.36766e+08
M227T352			3.05214	182.508	9.83752e-06	227.103	352.416						705383	1.3546e+08	1.25004e+08	733333	648976	9.59963e+07	1.31448e+08	585670	9.2097e+07	9.20968e+07	9.24867e+07
M380T111			0.245927	5.2516	9.85938e-06	380.279	111.427						556397	1.51026e+06	1.6609e+06	194592	299638	1.65279e+06	1.57793e+06	168408	1.24633e+06	1.18807e+06	1.1903e+06
M195T354_2			0.566303	5.77712	9.89661e-06	195.102	354.292						1.21942e+06	7.20602e+06	7.39734e+06	1.39842e+06	1.17738e+06	5.73576e+06	7.54664e+06	1.03172e+06	5.98279e+06	5.98305e+06	5.93559e+06
M217T276			0.550546	0.322668	9.92323e-06	217.061	275.768						1.86273e+06	730565	704238	1.84969e+06	2.19349e+06	575359	507068	1.8954e+06	870734	878209	878220
M455T468			0.468941	3.78848	9.98259e-06	454.833	468.141						1.658e+06	8.5409e+06	8.59597e+06	3.26714e+06	2.87733e+06	8.79462e+06	8.68509e+06	1.33487e+06	8.89979e+06	8.90763e+06	8.73688e+06
M202T107			0.115914	2.36164	1.00124e-05	202.053	106.519						1.04623e+06	3.01138e+06	2.74875e+06	1.11343e+06	1.2571e+06	2.53519e+06	2.87729e+06	1.31411e+06	2.63188e+06	2.65114e+06	2.68191e+06
M389T243			1.18617	11.0504	1.00551e-05	389.104	242.835						2.99375e+06	2.06686e+07	2.37786e+07	1.09139e+06	3.24788e+06	2.6569e+07	2.07017e+07	966943	2.12794e+07	2.13591e+07	1.79234e+07
M227T368			1.23116	19.1081	1.00729e-05	227.103	368.063						948619	2.48844e+07	2.34806e+07	1.80117e+06	559159	1.7865e+07	2.31908e+07	1.37078e+06	1.59199e+07	1.59196e+07	1.57542e+07
M336T383_2			0.426623	4.62585	1.00896e-05	336.071	382.903						1.0586e+06	4.69493e+06	4.33027e+06	1.03094e+06	1.08635e+06	4.49057e+06	5.56234e+06	948345	3.96986e+06	4.1702e+06	4.14594e+06
M100T331_4			1.3443	27.9157	1.01488e-05	100.131	331.304						910483	2.46914e+07	2.75772e+07	969248	887433	2.07626e+07	2.9006e+07	888032	841035	909011	845314
M253T60			0.552422	0.285842	1.01634e-05	253.159	59.6571						1.7367e+06	662264	659597	1.87451e+06	2.06125e+06	368552	506299	2.01259e+06	1.3975e+06	1.3784e+06	1.38288e+06
M380T366			0.429237	7.25496	1.0247e-05	380.134	366.387						363729	3.21977e+06	3.75425e+06	401222	655938	3.1352e+06	4.03713e+06	528997	3.6248e+06	3.44144e+06	3.44155e+06
M163T257			0.96872	8.2441	1.03319e-05	163.05	257.34						1.852e+06	1.47604e+07	1.99783e+07	2.46808e+06	2.09425e+06	1.69456e+07	1.6254e+07	1.82654e+06	1.1369e+07	1.18001e+07	1.18e+07
M161T467_3			2.24294	1.29408	1.03881e-05	160.901	466.943						6.58788e+07	8.09971e+07	8.16964e+07	6.52236e+07	6.28267e+07	8.25237e+07	8.52813e+07	6.14628e+07	8.09233e+07	8.09331e+07	8.26137e+07
M719T469			1.17328	396.316	1.03931e-05	718.949	469.413						13284.9	1.93496e+07	1.96971e+07	90013.4	29916	1.39811e+07	1.85052e+07	47280.2	1.98655e+07	1.98655e+07	1.98911e+07
M305T369			0.459553	10.8936	1.04173e-05	305.039	368.694						290833	3.95682e+06	3.81101e+06	306458	340384	3.03226e+06	3.12904e+06	340976	2.27215e+06	2.27174e+06	2.23451e+06
M221T66_1			0.473588	7.04062	1.04621e-05	221.08	66.309						669536	4.47175e+06	4.9736e+06	481857	460815	3.70784e+06	4.53564e+06	900187	3.86095e+06	3.8631e+06	4.17418e+06
M255T278			0.267581	0.23037	1.04966e-05	255.279	278.402						436806	116577	114295	460109	392054	124768	51903.8	480113	113860	114416	71996.5
M205T253			0.166661	2.14837	1.05127e-05	205.05	253.306						2.45633e+06	5.28217e+06	5.31374e+06	2.19635e+06	2.28533e+06	4.50446e+06	4.88439e+06	2.36427e+06	4.41354e+06	4.59618e+06	4.60069e+06
M238T51			0.728808	4.8801	1.05155e-05	238.017	50.8357						2.54496e+06	1.36236e+07	1.45912e+07	2.81392e+06	2.89512e+06	1.09628e+07	1.34127e+07	2.52249e+06	8.87668e+06	8.88911e+06	9.57591e+06
M287T352_2			0.106105	6.16576	1.0543e-05	287.148	351.597						21681.9	225506	258569	63984.5	58168.1	242281	271078	17935.3	686459	1.10344e+06	697967
M400T364			0.573154	7.79113	1.07552e-05	400.102	363.502						381228	5.68454e+06	6.75059e+06	1.06692e+06	894821	5.32948e+06	6.79196e+06	808892	6.41637e+06	6.40354e+06	6.94145e+06
M268T374			2.0142	17.5835	1.07969e-05	268.081	374.222						2.0372e+06	5.96334e+07	6.25661e+07	4.84256e+06	2.42015e+06	5.00413e+07	7.04582e+07	4.50277e+06	5.05127e+07	5.05427e+07	4.78841e+07
M291T60			0.776973	0.1221	1.08202e-05	291.138	60.4481						3.13415e+06	235625	637233	4.06707e+06	3.73142e+06	400319	457697	3.24325e+06	1.68289e+06	1.66074e+06	1.66047e+06
M292T386			0.0470389	2.40199	1.08328e-05	291.944	385.536						79529.3	239777	235234	112816	119023	261921	241522	95982.4	157214	163106	162936
M227T59			0.702404	0.281639	1.0901e-05	227.201	58.7846						2.84421e+06	866965	1.00584e+06	3.50609e+06	3.1179e+06	646179	977316	2.94592e+06	2.09936e+06	2.06115e+06	2.09892e+06
M340T353			0.415933	6.24745	1.093e-05	340.175	353.322						398676	3.09326e+06	3.59964e+06	510147	645146	3.44867e+06	4.11508e+06	728028	3.2513e+06	4.01194e+06	3.98384e+06
M140T202			2.73828	92.3341	1.10667e-05	140.071	202.272						1.1678e+06	1.02927e+08	1.0014e+08	1.09592e+06	1.02759e+06	7.98093e+07	1.15514e+08	1.02334e+06	6.38121e+07	6.37697e+07	6.37696e+07
M405T364			0.127211	2.8828	1.10968e-05	405.153	363.543						486884	1.52581e+06	1.34923e+06	610172	429435	1.28624e+06	1.45081e+06	420262	1.4357e+06	1.44084e+06	1.32446e+06
M303T110			0.186343	2.69676	1.11563e-05	303.195	110.422						1.26305e+06	4.14461e+06	3.71508e+06	1.38646e+06	1.6e+06	3.45324e+06	3.52105e+06	1.25115e+06	2.76236e+06	2.80753e+06	2.80908e+06
M260T52			0.215105	5.74657	1.11823e-05	260.057	52.4666						205534	1.18647e+06	1.01187e+06	91336.9	241251	915775	1.06446e+06	189022	379498	433603	431392
M190T259			1.53039	11.2115	1.11827e-05	190.05	259.179						4.24885e+06	3.80714e+07	4.42874e+07	4.82051e+06	4.66612e+06	3.27477e+07	4.05917e+07	151811	2.72514e+07	2.725e+07	2.6497e+07
M223T222			0.612058	0.165337	1.12064e-05	223.035	221.917						2.5002e+06	528600	526634	2.26448e+06	1.98652e+06	226668	195555	2.18483e+06	735770	710486	709535
M396T358			0.569988	5.999	1.1235e-05	396.144	357.873						2.15603e+06	7.73431e+06	6.36284e+06	715981	839528	7.6907e+06	7.46665e+06	1.16502e+06	8.93883e+06	7.35328e+06	7.41104e+06
M280T65_2			9.50924	0.441288	1.12959e-05	280.264	65.473						5.85059e+08	3.24204e+08	2.46965e+08	6.21923e+08	6.14134e+08	2.19088e+08	2.9406e+08	6.36052e+08	3.91402e+08	3.91357e+08	3.98485e+08
M265T269			2.01441	0.0900463	1.13037e-05	265.049	268.802						2.78335e+07	2.57251e+06	1.34727e+06	2.38887e+07	2.0316e+07	2.03e+06	2.54789e+06	2.23318e+07	2.88235e+06	3.65002e+06	3.6508e+06
M437T457			0.303251	0.314359	1.13784e-05	436.726	456.799						512014	168572	186294	611635	589892	201274	188304	654595	179362	179735	205546
M263T375_1			0.23962	4.79342	1.14609e-05	263.055	374.736						349468	1.74206e+06	1.39103e+06	386811	298076	1.39035e+06	1.50505e+06	223305	1.21803e+06	1.24939e+06	1.25005e+06
M152T103			0.345601	7.04456	1.14621e-05	152.034	102.603						177197	2.0945e+06	2.16115e+06	482077	189280	2.64119e+06	2.22232e+06	445942	1.92039e+06	2.07742e+06	2.10518e+06
M349T374			0.203575	5.97193	1.15092e-05	349.018	373.821						117406	989829	969348	142071	168818	775743	810320	165355	559623	573255	559495
M283T59			1.14182	0.426505	1.15329e-05	283.226	59.1382						8.12721e+06	4.00768e+06	4.13992e+06	9.06948e+06	8.70054e+06	2.91678e+06	3.95126e+06	9.30901e+06	6.37178e+06	6.33925e+06	6.37186e+06
M469T459			0.707418	0.697651	1.154e-05	468.731	459.29						4.04833e+06	2.63456e+06	2.61046e+06	4.00005e+06	3.89114e+06	2.899e+06	2.91995e+06	3.91937e+06	2.78177e+06	2.76266e+06	2.7816e+06
M499T58_2			0.594808	12.0264	1.158e-05	499.358	58.1139						354252	6.03297e+06	5.71315e+06	631026	306029	4.63683e+06	6.44443e+06	606800	5.94467e+06	5.81695e+06	5.95201e+06
M137T358			1.12108	16.8484	1.17471e-05	136.994	358.168						1.23989e+06	2.1873e+07	2.0242e+07	1.09536e+06	1.10408e+06	1.58021e+07	1.7658e+07	1.04628e+06	1.24033e+07	1.26035e+07	1.20103e+07
M211T378			0.54926	11.9847	1.18037e-05	211.06	378.339						81114.2	5.17526e+06	5.46778e+06	774479	80666	4.15152e+06	5.15936e+06	728697	4.03281e+06	4.04328e+06	4.04321e+06
M212T369			0.818648	6.47587	1.18322e-05	212.055	369.104						1.49791e+06	1.18864e+07	1.51409e+07	1.98565e+06	2.50284e+06	1.45221e+07	1.20809e+07	2.29517e+06	1.1219e+07	1.12221e+07	1.11583e+07
M277T111			0.218049	1.94863	1.18793e-05	277.18	110.9						1.63714e+06	3.6222e+06	3.60781e+06	1.92911e+06	1.79163e+06	3.53995e+06	3.1398e+06	1.78035e+06	2.87366e+06	2.9143e+06	2.91452e+06
M171T103_1			0.154048	3.24533	1.1882e-05	171.047	102.613						297529	1.23284e+06	1.34872e+06	504836	379019	1.12314e+06	1.30948e+06	363661	733615	761588	734222
M255T233			0.648421	5.52751	1.18888e-05	255.195	232.834						1.73927e+06	9.7036e+06	8.11166e+06	1.71504e+06	1.7156e+06	8.9525e+06	1.08693e+07	1.63913e+06	5.55941e+06	5.44771e+06	5.56081e+06
M411T67_5			1.04852	0.392026	1.19268e-05	411.347	66.7714						6.52182e+06	3.02356e+06	2.6816e+06	7.79134e+06	7.60717e+06	2.44852e+06	3.30842e+06	7.31778e+06	3.88255e+06	3.88239e+06	4.00058e+06
M465T55			0.339569	9.15406	1.19306e-05	465.467	55.105						138676	2.27652e+06	2.15384e+06	338518	221529	1.6805e+06	1.9626e+06	183231	1.83162e+06	1.76875e+06	1.77276e+06
M282T263			2.02262	0.378938	1.21409e-05	282.076	263.423						2.87447e+07	9.01817e+06	1.22684e+07	2.74509e+07	2.59165e+07	7.86495e+06	1.16871e+07	2.56591e+07	1.39861e+07	1.40661e+07	1.39875e+07
M374T356			0.566708	7.98825	1.22016e-05	374.196	355.554						565533	6.64931e+06	6.00517e+06	498284	992227	4.87769e+06	6.19362e+06	914042	4.43996e+06	5.0416e+06	4.52693e+06
M749T466			0.543505	33.9426	1.22086e-05	748.764	466.406						165003	4.4998e+06	4.46602e+06	122584	120148	3.20909e+06	4.22665e+06	75479.7	3.72071e+06	3.67619e+06	3.68733e+06
M218T339			0.452919	6.40567	1.22148e-05	218.079	338.581						607848	4.69352e+06	4.64065e+06	669313	701499	3.79023e+06	3.68137e+06	644917	3.07202e+06	3.15983e+06	3.12501e+06
M299T465			0.621988	0.237696	1.22501e-05	298.813	465.24						2.0999e+06	541291	533362	2.72484e+06	2.35435e+06	730484	478644	2.4289e+06	712323	670647	709983
M256T352_1			0.444669	4.48848	1.22855e-05	256.06	351.981						1.02649e+06	5.77789e+06	5.52691e+06	1.15074e+06	1.34002e+06	4.4331e+06	5.67098e+06	1.25248e+06	4.91046e+06	4.91094e+06	4.72519e+06
M209T478			0.144584	3.56731	1.23733e-05	208.939	478.27						174940	712917	846328	303338	238642	862226	853941	201254	755525	737262	737179
M430T384_2			0.294876	4.02074	1.23742e-05	430.076	384.017						685725	2.60792e+06	2.92068e+06	733848	682659	2.33881e+06	3.0145e+06	604213	2.04253e+06	2.09789e+06	2.09964e+06
M388T384_2			0.418962	3.85941	1.24171e-05	388.066	383.918						1.56963e+06	5.8865e+06	6.33394e+06	1.4928e+06	1.45118e+06	4.83353e+06	6.03399e+06	1.46864e+06	4.90931e+06	4.94515e+06	4.98119e+06
M187T359			0.717499	21.2952	1.27193e-05	187.072	358.891						572566	8.83777e+06	7.22057e+06	243496	351264	6.22597e+06	7.77682e+06	244312	6.25521e+06	6.25484e+06	6.18762e+06
M265T349			0.607069	23.5574	1.28878e-05	265.143	349.186						171102	6.01103e+06	5.55207e+06	414757	174664	4.20442e+06	5.42431e+06	139058	3.89872e+06	3.90723e+06	3.75275e+06
M224T365_1			0.73297	12.8687	1.29734e-05	224.055	365.459						432983	7.61854e+06	8.12216e+06	616894	554647	9.84896e+06	7.25763e+06	947980	7.53007e+06	7.46565e+06	5.56464e+06
M457T465			0.382386	6.22853	1.30282e-05	456.83	465.245						281432	3.36823e+06	3.33915e+06	460587	634801	2.58053e+06	3.04396e+06	603080	2.80953e+06	2.77563e+06	2.77443e+06
M671T57			0.369232	0.312417	1.30439e-05	671.471	56.7516						881615	224414	395868	915085	840637	257978	208823	842247	729276	704508	729305
M515T61			0.850382	26.0479	1.3161e-05	515.353	60.9394						363903	1.01989e+07	1.01123e+07	393949	550269	8.59027e+06	1.23088e+07	273973	1.02886e+07	9.54431e+06	1.02914e+07
M293T324_2			4.83678	855.424	1.33542e-05	293.08	324.492						404419	3.09974e+08	3.47511e+08	243915	386248	2.37064e+08	3.18517e+08	383507	1.78317e+08	1.88041e+08	1.88096e+08
M141T346_1			1.3865	25.6591	1.33582e-05	141.066	346.35						1.01105e+06	3.02681e+07	2.88132e+07	1.34979e+06	960678	2.13189e+07	2.89877e+07	941611	1.97205e+07	1.9799e+07	1.98e+07
M307T481			0.61088	0.485706	1.33672e-05	306.858	480.642						2.71019e+06	1.31173e+06	1.25082e+06	2.58736e+06	2.70712e+06	1.06685e+06	1.42721e+06	2.40618e+06	1.09843e+06	1.09952e+06	1.13418e+06
M334T477			0.227265	12.5085	1.34158e-05	333.956	476.913						70900.2	978810	727792	105846	23992.5	847985	755178	63862.3	760663	783730	783321
M212T351			0.928899	21.5785	1.34483e-05	212.092	350.906						539990	1.3919e+07	1.28817e+07	399638	348569	9.89488e+06	1.35761e+07	1.04151e+06	9.95479e+06	9.84661e+06	9.84455e+06
M182T351			1.88161	10.8496	1.34642e-05	182.081	351.486						5.29127e+06	6.20539e+07	6.27283e+07	5.51821e+06	5.4242e+06	4.59831e+07	6.24444e+07	5.26116e+06	4.67797e+07	4.64013e+07	4.64008e+07
M285T352_1			0.675646	22.6956	1.36316e-05	285.111	351.591						237642	5.51954e+06	7.34931e+06	384590	338010	6.01552e+06	7.49102e+06	201895	5.19629e+06	5.38637e+06	5.38532e+06
M436T354			0.296532	5.32203	1.36989e-05	436.176	354.025						630417	2.28431e+06	2.35347e+06	285607	357811	1.8407e+06	2.18822e+06	354623	1.47561e+06	1.45844e+06	1.47588e+06
M297T253			0.513898	5.55495	1.37315e-05	297.185	253.004						874007	6.94097e+06	5.32093e+06	1.37313e+06	1.11261e+06	5.51349e+06	6.1522e+06	947682	5.23623e+06	6.00677e+06	6.37136e+06
M354T384_2			0.423538	6.66621	1.39612e-05	354.082	384.37						395937	3.73559e+06	3.95517e+06	650599	546051	2.90407e+06	3.73475e+06	556999	3.20146e+06	3.02666e+06	3.20159e+06
M355T66_3			1.16159	6.9513	1.39999e-05	355.227	66.3268						4.3316e+06	2.85563e+07	2.66853e+07	2.20339e+06	5.7207e+06	2.25299e+07	3.01341e+07	3.26742e+06	1.92739e+07	1.90228e+07	1.90307e+07
M469T67_2			0.332032	3.68991	1.40329e-05	469.295	66.6726						782587	3.97399e+06	4.71022e+06	1.26238e+06	1.48511e+06	3.88378e+06	4.32973e+06	1.04936e+06	4.14259e+06	4.1425e+06	4.216e+06
M246T352			0.390301	22.7351	1.40467e-05	246.043	351.868						155839	2.25825e+06	2.37076e+06	130961	39758.8	1.73161e+06	2.45436e+06	61166.8	1.50044e+06	1.53669e+06	1.53652e+06
M372T385			0.806954	0.394439	1.40542e-05	372.035	384.877						4.71668e+06	1.64212e+06	1.8566e+06	4.18171e+06	4.6721e+06	1.66221e+06	1.72321e+06	3.8825e+06	2.35436e+06	2.35873e+06	2.47445e+06
M401T62			0.438793	3.36125	1.40562e-05	401.251	62.4659						2.19833e+06	8.90118e+06	8.77858e+06	2.69909e+06	2.72362e+06	7.0282e+06	8.57513e+06	2.28094e+06	8.26651e+06	7.92012e+06	8.26776e+06
M412T355			0.474102	6.60806	1.42832e-05	412.175	355.279						786715	4.80655e+06	5.13384e+06	688576	737798	3.76021e+06	4.40062e+06	526176	3.52982e+06	3.54545e+06	3.72495e+06
M228T307			0.776993	18.7008	1.42854e-05	228.066	306.992						309994	9.85759e+06	9.63898e+06	150006	829923	7.05334e+06	9.33057e+06	628739	6.25345e+06	6.24951e+06	6.42325e+06
M247T263_1			1.87005	0.00684039	1.43152e-05	247.039	262.941						2.40759e+07	121109	58173.1	1.92325e+07	1.81753e+07	193258	165393	1.71569e+07	2.28605e+06	2.34125e+06	2.34118e+06
M553T467			0.735341	9.41073	1.44298e-05	552.81	466.721						734294	9.5443e+06	1.06274e+07	750812	892434	7.67352e+06	9.86044e+06	1.62913e+06	8.40587e+06	8.17922e+06	8.17969e+06
M608T262			0.717717	8.20931	1.4476e-05	608.385	262.316						794365	1.04383e+07	1.06907e+07	840725	2.56859e+06	8.48699e+06	9.63321e+06	577382	6.37203e+06	6.47399e+06	6.37243e+06
M146T327			0.882466	11.7358	1.45099e-05	146.165	327.041						1.03134e+06	1.35709e+07	1.36883e+07	1.07496e+06	922268	9.8937e+06	1.31652e+07	1.25899e+06		17115.5	20076.9
M276T109			0.764114	0.659194	1.457e-05	276.102	108.882						4.35285e+06	3.13437e+06	3.00479e+06	4.41328e+06	4.48709e+06	2.96143e+06	2.80021e+06	4.80033e+06	3.44812e+06	3.44855e+06	3.57079e+06
M311T58			1.30247	0.410822	1.49643e-05	311.258	58.3279						1.02526e+07	4.81471e+06	5.09563e+06	1.21759e+07	1.1965e+07	3.80087e+06	4.98786e+06	1.11227e+07	8.50133e+06	8.36117e+06	8.50212e+06
M163T85			0.863734	6.61429	1.51439e-05	163.075	85.207						2.24448e+06	1.66706e+07	1.57724e+07	2.28881e+06	2.16663e+06	1.20555e+07	1.51867e+07	2.32377e+06	8.73908e+06	7.48424e+06	8.80775e+06
M301T311			0.403494	9.40126	1.51729e-05	301.201	311.257						259886	2.51578e+06	2.74367e+06	249852	346468	3.23765e+06	2.36264e+06	298933	1.62776e+06	1.6139e+06	1.62807e+06
M316T110_1			0.390423	3.34702	1.52091e-05	316.227	110.404						2.016e+06	7.00046e+06	7.72452e+06	2.15642e+06	1.92758e+06	6.06484e+06	6.30837e+06	1.99622e+06	4.70591e+06	4.78243e+06	4.78396e+06
M177T109_2			0.690257	3.49771	1.52813e-05	177.102	108.853						4.20277e+06	2.20824e+07	2.00079e+07	6.36489e+06	5.82951e+06	1.73013e+07	1.89552e+07	6.00228e+06	1.53804e+07	1.537e+07	1.44244e+07
M267T61_2			0.915453	0.316031	1.53317e-05	267.138	60.9079						4.96826e+06	1.6156e+06	1.72601e+06	5.70006e+06	5.58494e+06	1.147e+06	2.26499e+06	5.11679e+06	3.30767e+06	3.30792e+06	3.24328e+06
M104T424_3			1.3039	0.199069	1.53527e-05	104.088	423.771						1.10063e+07	2.25734e+06	2.46047e+06	1.02362e+07	1.13508e+07	1.23452e+06	2.26298e+06	8.67539e+06	1.22405e+06	1.24369e+06	1.24413e+06
M294T324_2			1.47844	32.9757	1.54179e-05	294.084	323.652						974856	3.10618e+07	3.50167e+07	891233	952243	2.38872e+07	3.17381e+07	872379	1.79333e+07	1.8443e+07	1.84589e+07
M86T337			0.484124	3.2941	1.5441e-05	86.0607	336.611						2.82897e+06	9.84474e+06	7.98367e+06	2.95754e+06	2.86341e+06	1.03358e+07	9.96864e+06	2.92618e+06	1.10567e+07	1.04794e+07	1.0474e+07
M254T362			2.15815	19.0286	1.55885e-05	254.102	362.257						4.15002e+06	7.73349e+07	7.20224e+07	4.78805e+06	2.99964e+06	5.37438e+07	7.18944e+07	2.51399e+06	5.08664e+07	5.07071e+07	5.08678e+07
M163T69			0.761903	0.140192	1.55892e-05	163.039	68.7842						3.72657e+06	493621	493687	3.22462e+06	3.94288e+06	416863	530931	2.90912e+06	1.72683e+06	1.84072e+06	1.73232e+06
M438T58			0.405767	4.97035	1.56171e-05	438.344	58.253						758013	4.34117e+06	4.645e+06	721780	1.12042e+06	3.5088e+06	4.00049e+06	718560	4.28204e+06	4.22495e+06	4.22613e+06
M261T110_2			0.214282	1.85275	1.56191e-05	261.185	109.918						1.32163e+06	2.68745e+06	2.84563e+06	1.56852e+06	1.5825e+06	2.68099e+06	2.52341e+06	1.32278e+06	2.15795e+06	2.15806e+06	2.20162e+06
M513T470			0.436226	5.69972	1.56647e-05	512.932	470.072						664965	3.9045e+06	3.69091e+06	973909	728079	4.82972e+06	3.96209e+06	508139	5.08143e+06	5.1151e+06	5.08157e+06
M384T364			0.518759	4.12028	1.56982e-05	384.107	363.938						2.6357e+06	9.17512e+06	7.7611e+06	1.41738e+06	2.26933e+06	9.05318e+06	7.51334e+06	1.80878e+06	7.48024e+06	7.86082e+06	7.41371e+06
M318T318			0.239243	5.8946	1.57417e-05	318.227	317.887						180488	1.29813e+06	1.44926e+06	252223	264647	1.09903e+06	1.15769e+06	151573	1.55162e+06	1.46692e+06	1.67563e+06
M208T368			0.97487	10.6419	1.58494e-05	208.097	367.56						1.51573e+06	1.62909e+07	1.6959e+07	1.43161e+06	1.4981e+06	1.24105e+07	1.73916e+07	1.47943e+06	1.13455e+07	1.10276e+07	1.13395e+07
M69T384			0.20471	6.61065	1.58853e-05	69.0342	383.747						106133	884076	797462	142351	97987.9	733525	988691	168417	870575	979752	865974
M149T58			3.43538	0.258073	1.6127e-05	149.023	57.8464						6.42344e+07	2.06172e+07	1.92588e+07	8.50089e+07	7.13631e+07	1.69639e+07	1.94078e+07	7.48436e+07	4.56211e+07	4.48258e+07	4.48551e+07
M452T363_2			0.461953	8.52104	1.62092e-05	452.134	363.015						436864	3.08927e+06	4.13282e+06	211105	725476	3.92199e+06	4.13674e+06	419858	2.34082e+06	2.215e+06	2.35071e+06
M192T355			0.714224	14.4741	1.62195e-05	192.066	355.187						556038	8.88975e+06	7.87458e+06	531526	539650	6.23632e+06	8.53801e+06	551756	6.47969e+06	6.36847e+06	6.47969e+06
M404T383_1			0.593043	0.0891223	1.62488e-05	404.04	382.645						2.20151e+06	224473	141927	2.37701e+06	1.85156e+06	190624	171333	1.74247e+06	559931	538290	559897
M190T327			1.65231	26.1152	1.6346e-05	190.017	327.326						2.39339e+06	4.07232e+07	4.40338e+07	1.51183e+06	2.01652e+06	3.03602e+07	4.04186e+07	34011.8	2.50384e+07	2.53984e+07	2.53947e+07
M193T274			0.253568	6.08907	1.637e-05	193.069	274.456						301749	1.63387e+06	1.40323e+06	141736	248853	1.30434e+06	1.23291e+06	223127	858726	912652	858971
M213T281			0.375189	0.312288	1.63735e-05	213.233	281.28						946331	288067	271247	808149	960236	374688	197535	908664	426903	426474	400116
M135T281			0.248025	5.89812	1.64475e-05	135.055	280.918						194270	1.39083e+06	1.26763e+06	262768	245356	1.12583e+06	1.53436e+06	199360	1.11013e+06	1.09383e+06	1.09357e+06
M434T63			0.552121	6.12542	1.65113e-05	434.378	63.2388						928928	6.51033e+06	7.16067e+06	1.193e+06	1.09906e+06	5.17544e+06	6.67219e+06	945029	4.66923e+06	4.50555e+06	4.67126e+06
M198T387			0.156155	2.73491	1.6607e-05	198.04	387.176						790951	2.30255e+06	2.62135e+06	921553	844577	2.05516e+06	2.35193e+06	854722	2.11662e+06	2.11648e+06	2.15398e+06
M287T107			0.351956	5.86102	1.66313e-05	287.091	106.941						437638	3.22176e+06	2.58645e+06	331924	498708	2.5164e+06	2.49844e+06	578345	3.09494e+06	2.75225e+06	3.18682e+06
M253T479			0.135136	3.95681	1.66713e-05	252.928	478.594						118858	551224	489096	167026	138810	634159	518328	129492	483125	496338	496298
M293T66_3			3.27664	20.0501	1.67738e-05	293.211	66.0361						7.14544e+06	1.89355e+08	1.59215e+08	8.98304e+06	7.96692e+06	1.31285e+08	1.50857e+08	7.36141e+06	1.13102e+08	1.11977e+08	1.131e+08
M246T359_2			1.89518	10.4066	1.68726e-05	246.149	358.562						3.36996e+06	6.49828e+07	6.47722e+07	9.03967e+06	5.21079e+06	4.76012e+07	6.37814e+07	5.55109e+06	4.17305e+07	3.01016e+07	4.16565e+07
M187T326_2			0.279361	8.10306	1.69969e-05	187.148	325.54						151196	1.28347e+06	1.69885e+06	203818	210341	1.46007e+06	1.2736e+06	140056	1.30294e+06	577402	1.32245e+06
M173T325			0.845073	8.77937	1.71854e-05	173.165	324.717						1.42932e+06	1.35709e+07	1.36883e+07	1.49425e+06	1.41337e+06	9.8937e+06	1.31652e+07	1.39446e+06	544174	524355	520878
M292T64			0.375633	3.00237	1.72624e-05	292.264	63.6916						2.51224e+06	8.46917e+06	9.78048e+06	2.8828e+06	3.04355e+06	7.60443e+06	8.7703e+06	3.09377e+06	7.93937e+06	7.67388e+06	7.93504e+06
M310T59_1			0.844964	0.18792	1.74464e-05	310.159	59.4891						3.69261e+06	549838	1.06795e+06	4.25864e+06	4.40779e+06	825688	815784	4.98481e+06	1.96986e+06	1.96991e+06	1.9869e+06
M254T66_2			1.69871	0.446487	1.74724e-05	254.248	65.8927						2.0238e+07	1.04967e+07	8.60845e+06	1.89414e+07	1.90657e+07	6.70585e+06	9.32027e+06	2.04385e+07	1.18695e+07	1.17216e+07	1.18723e+07
M260T98			0.641215	37.4817	1.75412e-05	260.005	98.2329						174565	5.60721e+06	6.84669e+06	85970	211969	4.65756e+06	5.62089e+06	133988	2.32113e+06	2.468e+06	2.46809e+06
M252T322			1.28977	12.7952	1.75489e-05	252.123	321.548						2.05157e+06	2.87547e+07	2.4914e+07	2.07466e+06	2.16241e+06	2.16266e+07	3.04651e+07	1.97699e+06	1.63429e+07	1.63449e+07	1.61321e+07
M354T384_1			0.355711	0.307219	1.76287e-05	354.025	384.467						942856	221067	264051	757074	810488	273511	243604	751859	381455	382185	410824
M74T220			9.70969	0.38856	1.76658e-05	74.0971	219.943						7.01324e+08	2.82593e+08	2.32177e+08	5.92749e+08	6.21539e+08	1.99629e+08	2.60771e+08	5.94089e+08	3.44732e+08	2.71964e+08	2.6712e+08
M310T241_2			0.911843	9.8478	1.76741e-05	310.237	240.595						498336	1.41965e+07	1.54507e+07	784838	4.66774e+06	1.57647e+07	1.50464e+07	188349	8.69393e+06	9.14525e+06	8.69605e+06
M255T377_2			0.420404	5.20598	1.76944e-05	255.086	377.224						810775	3.97932e+06	4.86463e+06	863905	873708	3.58666e+06	4.3408e+06	673174	3.39171e+06	3.54855e+06	3.39443e+06
M240T382			0.674322	6.73677	1.77719e-05	240.05	382.398						1.07545e+06	8.57638e+06	1.08834e+07	1.41362e+06	1.47728e+06	8.05263e+06	8.78099e+06	1.42099e+06	8.37704e+06	8.38295e+06	8.45655e+06
M670T57			0.574898	0.374273	1.77767e-05	670.468	56.7972						2.32495e+06	791061	768080	2.16093e+06	2.0983e+06	613124	1.07927e+06	2.10342e+06	1.53289e+06	1.46828e+06	1.53342e+06
M362T40			0.130076	1.82206	1.78446e-05	362.102	39.9265						429233	854468	927203	483789	540739	826301	870998	455599	856049	875069	830383
M394T317			0.265004	4.99019	1.79036e-05	394.234	316.512						444346	1.6766e+06	1.96735e+06	471806	98153.3	2.0151e+06	1.78161e+06	476753	1.44193e+06	1.57557e+06	1.55379e+06
M179T67			0.173799	2.24831	1.79837e-05	179.143	66.6837						4.86113e+06	1.19778e+07	1.15848e+07	6.08325e+06	4.27546e+06	1.06678e+07	1.23086e+07	5.47975e+06	1.04398e+07	1.044e+07	1.05305e+07
M273T46			0.759055	11.6275	1.81371e-05	273.043	45.987						801515	1.02603e+07	1.03661e+07	781744	795805	7.35827e+06	9.33462e+06	830514	4.97819e+06	5.01345e+06	5.0124e+06
M369T272_1			0.564372	5.76521	1.81921e-05	369.209	271.573						1.26303e+06	6.16896e+06	6.0494e+06	946053	1.05271e+06	7.89662e+06	6.25107e+06	1.3115e+06	5.95951e+06	5.48421e+06	5.97939e+06
M380T367			0.532103	0.106173	1.82163e-05	380.039	367.055						1.3229e+06	59541.6	199397	1.76177e+06	1.72601e+06	179920	265220	1.82072e+06	1.37067e+06	1.3707e+06	1.36495e+06
M470T383_2			0.388934	6.14947	1.82535e-05	470.108	383.323						581134	3.6313e+06	3.50107e+06	555244	624151	2.73354e+06	3.00295e+06	332151	2.43772e+06	2.43842e+06	2.29513e+06
M219T66_2			1.73846	0.183942	1.83405e-05	219.085	66.0721						1.89244e+07	6.13428e+06	2.50507e+06	1.90518e+07	1.62455e+07	1.33986e+06	3.32981e+06	1.81327e+07	8.96811e+06	5.72303e+06	9.0041e+06
M390T382_2			0.504032	3.84705	1.84762e-05	390.118	382.332						2.1489e+06	8.53845e+06	9.19309e+06	2.28113e+06	2.04575e+06	6.95199e+06	8.99062e+06	2.27747e+06	5.47864e+06	5.23031e+06	5.47949e+06
M307T60_2			0.86782	0.330698	1.84844e-05	307.169	60.0046						4.39098e+06	1.61482e+06	1.8359e+06	5.10848e+06	4.58447e+06	1.23588e+06	1.7555e+06	5.39636e+06	3.1495e+06	3.14789e+06	3.22014e+06
M323T110_2			0.147179	2.591	1.85353e-05	323.222	110.37						1.16485e+06	3.33588e+06	3.18336e+06	1.28794e+06	1.15136e+06	2.97586e+06	2.65608e+06	1.08562e+06	2.2163e+06	2.19871e+06	2.21648e+06
M420T373			0.509142	0.266671	1.85698e-05	420.026	373.151						1.8255e+06	412241	485515	1.72411e+06	1.5674e+06	359772	479989	1.39859e+06	144198	190021	194116
M343T240_1			1.05375	5.88029	1.85883e-05	343.193	239.794						2.53242e+06	1.91485e+07	2.55565e+07	4.39001e+06	4.3421e+06	2.46354e+07	2.54542e+07	4.85619e+06	1.85949e+07	1.56719e+07	1.8524e+07
M186T365			0.545937	14.5086	1.86221e-05	186.076	364.748						279633	4.74286e+06	5.28942e+06	323888	431329	4.79004e+06	3.63043e+06	236996	3.97694e+06	3.97591e+06	3.92649e+06
M195T366			0.881559	8.13512	1.86961e-05	195.117	365.561						1.63458e+06	1.61419e+07	1.46893e+07	1.6989e+06	1.8231e+06	1.13032e+07	1.43789e+07	1.79025e+06	1.01622e+07	1.01619e+07	1.01167e+07
M168T268_1			0.501131	6.35114	1.88607e-05	168.066	267.947						611020	5.19875e+06	5.31151e+06	784797	1.43439e+06	4.73346e+06	6.22469e+06	550043	3.0163e+06	3.02542e+06	3.03088e+06
M96T355			1.14013	32.0119	1.88886e-05	96.0449	355.34						516730	2.03254e+07	1.92291e+07	630586	544177	1.38879e+07	1.91891e+07	577395	1.24924e+07	1.26294e+07	1.26296e+07
M247T275			0.871214	36.4162	1.88923e-05	247.075	275.095						485059	1.16844e+07	1.01989e+07	87322.7	199413	8.32463e+06	1.19993e+07	387228	5.67101e+06	6.30055e+06	6.31702e+06
M277T52			0.138888	5.95345	1.89405e-05	277.017	51.9218						120488	458926	417217	29564.9	23963.8	471750	462991	130157	181567	175467	181498
M130T365			0.326266	3.6297	1.89624e-05	130.05	365.254						955577	4.44504e+06	4.61564e+06	1.10479e+06	1.05771e+06	3.61931e+06	4.1464e+06	1.51767e+06	3.55857e+06	3.55849e+06	3.5377e+06
M351T110			0.273743	3.54368	1.92181e-05	351.217	109.913						824052	2.7805e+06	2.59209e+06	843580	543808	3.1866e+06	2.5763e+06	930906	1.92653e+06	1.92674e+06	2.01101e+06
M149T355			0.345342	4.37312	1.923e-05	149.096	354.517						769722	3.19063e+06	3.70067e+06	932912	784262	2.93286e+06	3.80885e+06	630564	2.87891e+06	2.73736e+06	2.88331e+06
M152T319			2.03886	26.0688	1.92507e-05	152.107	319.325						504453	6.37246e+07	6.65537e+07	2.05283e+06	6.08253e+06	4.62575e+07	6.15524e+07	493242	2.59464e+07	3.14971e+07	3.14856e+07
M346T59_1			1.04706	0.328102	1.92953e-05	346.253	59.0407						6.78436e+06	1.96994e+06	2.97964e+06	7.20279e+06	7.66496e+06	1.66979e+06	2.62123e+06	6.51164e+06	4.375e+06	4.19952e+06	4.37448e+06
M182T293			0.71506	5.75285	1.96701e-05	182.081	293.263						1.93193e+06	1.17588e+07	1.25001e+07	1.81714e+06	2.0545e+06	8.97608e+06	1.13657e+07	1.94923e+06	8.38254e+06	8.3823e+06	8.34003e+06
M137T379			0.479293	6.63966	1.97541e-05	137.06	378.984						921144	4.94723e+06	5.26471e+06	488366	804007	3.80037e+06	4.68331e+06	602233	3.82039e+06	3.81842e+06	3.7546e+06
M301T457			0.29423	0.19455	1.99496e-05	300.811	456.668						437859	112959	115915	509160	585868	98204.4	83519.1	577617	92464	96441.8	92436.3
M182T369_2			4.46855	188.188	2.00854e-05	182.081	368.72						902430	2.8881e+08	2.89108e+08	2.02553e+06	837893	1.98036e+08	2.71009e+08	1.79753e+06	1.81173e+08	1.81201e+08	1.80439e+08
M245T331_1			0.57177	6.13672	2.01734e-05	245.043	331.274						1.07044e+06	7.41364e+06	6.30028e+06	1.21368e+06	1.22602e+06	5.90837e+06	7.95935e+06	984382	4.46066e+06	4.75981e+06	4.75597e+06
M178T279			0.605687	6.22537	2.02665e-05	178.05	279.488						1.11379e+06	7.4489e+06	6.27539e+06	1.25794e+06	1.24037e+06	8.63862e+06	6.81671e+06	1.07511e+06	4.94766e+06	4.83147e+06	4.8307e+06
M434T362			0.215212	3.67195	2.04303e-05	434.087	362.122						333036	1.50693e+06	1.50036e+06	347972	447754	1.7099e+06	1.76863e+06	637551	1.47962e+06	1.41111e+06	1.49142e+06
M230T62			0.338551	0.402815	2.04693e-05	230.139	61.7991						849257	370451	254101	728301	719456	313110	305509	789192	645524	599616	651314
M539T467			0.420673	20.6822	2.05773e-05	538.834	466.951						168618	2.5091e+06	2.8831e+06	144046	141025	2.04873e+06	2.93029e+06	47768.8	2.19397e+06	2.14661e+06	2.19266e+06
M212T266			0.98992	5.79123	2.08307e-05	212.092	266.376						3.81756e+06	2.30365e+07	2.10011e+07	3.68668e+06	3.58745e+06	1.74007e+07	2.41345e+07	3.6846e+06	1.77871e+07	1.8071e+07	1.77823e+07
M113T344			0.386342	42.4875	2.09923e-05	113.06	344.458						55673.1	1.92117e+06	2.43483e+06	51826.4	32440.8	2.16734e+06	1.65352e+06	52513.1	1.38967e+06	1.33462e+06	1.33498e+06
M354T106			0.280358	5.53147	2.10238e-05	354.099	106.418						197760	1.66209e+06	1.47932e+06	354277	303498	1.98096e+06	1.57423e+06	355102	1.23655e+06	1.17074e+06	1.1701e+06
M269T64			1.24971	0.372807	2.11336e-05	269.117	64.2231						8.96812e+06	4.37943e+06	4.1758e+06	1.08212e+07	1.04836e+07	3.02722e+06	3.77181e+06	1.09127e+07	6.31658e+06	6.53536e+06	6.53525e+06
M140T276			1.10389	22.0306	2.11966e-05	140.071	275.722						518429	1.99667e+07	1.78119e+07	1.43897e+06	812019	1.37324e+07	1.93349e+07	446368	1.18772e+07	1.17927e+07	1.17922e+07
M320T377_2			0.470608	13.6778	2.12146e-05	320.134	376.788						105361	4.1001e+06	3.69412e+06	311648	348567	2.8818e+06	3.24075e+06	251895	3.4416e+06	3.41027e+06	3.37038e+06
M234T89			0.334014	2.69762	2.1245e-05	234.149	88.5895						4.80179e+06	1.22618e+07	1.41879e+07	4.66337e+06	4.48461e+06	1.18545e+07	1.11683e+07	4.38956e+06	1.27507e+07	1.30118e+07	1.30127e+07
M208T358			1.06767	14.8708	2.1254e-05	208.061	357.826						2.02544e+06	1.649e+07	2.1511e+07	442657	1.14095e+06	1.7647e+07	1.52701e+07	1.1599e+06	1.23088e+07	1.24557e+07	1.24542e+07
M289T371_1			0.23725	0.452137	2.14226e-05	289.032	371.356						388794	169423	135439	394367	407099	197633	198662	360503	71762.8	101896	76555.1
M201T110_1			0.924202	0.434552	2.14295e-05	201.091	109.92						5.4401e+06	2.98071e+06	2.31594e+06	6.32079e+06	6.01801e+06	2.6677e+06	2.16368e+06	5.52791e+06	3.27445e+06	3.27467e+06	3.29407e+06
M327T60_1			0.549681	0.0977783	2.14576e-05	327.138	60.4648						1.54192e+06	158944	54351.3	1.64733e+06	2.12103e+06	209386	267340	1.74673e+06	679383	671107	679423
M268T34			0.509463	0.0886464	2.14746e-05	268.032	34.0643						1.54979e+06	300953	20972.3	1.76203e+06	1.35286e+06	105824	104938	1.34445e+06	381693	396284	396262
M187T472			8.85791	67.9728	2.15097e-05	186.995	472.263						1.48318e+07	1.14093e+09	1.13809e+09	1.85875e+07	1.67846e+07	7.90762e+08	1.14055e+09	1.17375e+07	7.00636e+08	7.00777e+08	6.9499e+08
M189T376_2			0.659412	12.764	2.15257e-05	189.123	375.584						386018	7.85519e+06	7.07573e+06	722347	558786	5.39107e+06	7.30927e+06	497631	5.78582e+06	5.97937e+06	5.78401e+06
M212T65_2			0.974885	0.383739	2.15321e-05	212.201	65.038						6.15337e+06	2.94164e+06	2.56589e+06	7.01452e+06	5.96651e+06	1.97843e+06	2.16506e+06	6.01556e+06	3.33082e+06	3.33116e+06	3.62821e+06
M328T382_1			1.52786	0.265993	2.15701e-05	328.045	382.071						1.54186e+07	6.00519e+06	3.07494e+06	1.4907e+07	1.43374e+07	2.38755e+06	3.97514e+06	1.33942e+07	6.36169e+06	7.63166e+06	6.37368e+06
M232T299			1.08736	6.49331	2.17178e-05	232.17	298.984						3.67386e+06	2.65092e+07	2.69645e+07	3.97111e+06	3.59365e+06	1.97353e+07	2.2694e+07	3.53089e+06	1.47385e+07	1.49197e+07	1.47384e+07
M148T383			0.259273	0.174369	2.17299e-05	148.039	382.776						355144	91920.5	45729.4	470703	421386	89566.9	55789.4	375794	71615.6	72513.3	78777.5
M611T55			1.77456	0.434746	2.19223e-05	611.185	55.0517						1.92772e+07	1.03325e+07	9.52857e+06	2.32191e+07	2.23451e+07	7.79473e+06	9.57517e+06	2.0797e+07	1.93298e+07	1.91671e+07	1.91668e+07
M266T351_1			0.4781	10.5426	2.199e-05	266.048	351.47						92986.8	4.50885e+06	3.73503e+06	436051	497188	3.16489e+06	4.00449e+06	435777	3.22538e+06	3.19714e+06	3.18958e+06
M119T106			0.237177	5.45745	2.21698e-05	119.049	105.948						244467	1.41847e+06	1.35395e+06	309649	445758	1.53955e+06	1.33248e+06	34390.6	1.34951e+06	1.45664e+06	1.47634e+06
M287T327			1.66422	44.8169	2.21829e-05	287.124	327.021						830292	4.24036e+07	3.6911e+07	893427	855038	2.9494e+07	4.30428e+07	809501	2.46293e+07	2.24562e+07	2.46273e+07
M131T110			0.205412	2.95446	2.25981e-05	131.086	109.872						991733	2.79176e+06	3.12117e+06	953792	1.03371e+06	2.41277e+06	2.98231e+06	848201	1.76315e+06	1.91292e+06	1.91115e+06
M251T374			2.48741	256.343	2.26549e-05	251.097	373.75						382000	8.76988e+07	8.97747e+07	77135.6	388937	6.05235e+07	8.55401e+07	414055	6.24238e+07	6.00532e+07	6.24404e+07
M483T110			0.59766	4.43826	2.29734e-05	483.384	109.92						1.76969e+06	1.08475e+07	1.09866e+07	2.2776e+06	2.58091e+06	8.2854e+06	9.56814e+06	2.31396e+06	6.68167e+06	6.72808e+06	6.68181e+06
M355T265_2			1.45319	10.1783	2.30738e-05	355.117	265.1						3.5582e+06	3.86364e+07	3.80383e+07	2.98014e+06	4.34782e+06	2.74409e+07	3.82002e+07	3.09613e+06	3.24529e+07	3.17902e+07	3.2454e+07
M497T58			0.604898	11.9002	2.30941e-05	497.342	57.8776						559185	6.18448e+06	5.78491e+06	768757	413343	4.85507e+06	7.0372e+06	263856	6.06328e+06	5.53672e+06	6.07066e+06
M79T109			0.118818	2.34193	2.34189e-05	79.0549	109.129						788753	1.84392e+06	2.13276e+06	983610	731906	2.12585e+06	2.14015e+06	1.01535e+06	1.80072e+06	1.82564e+06	1.8254e+06
M265T42			0.254685	7.34961	2.34571e-05	265.035	42.4981						143490	1.3111e+06	1.45858e+06	293172	149037	1.05552e+06	1.23986e+06	103462	919840	919674	928297
M474T469			0.483119	26.3745	2.35502e-05	473.943	469.257						127410	3.50829e+06	2.91092e+06	169198	140854	2.88475e+06	4.03089e+06	68134.7	2.94511e+06	2.93117e+06	2.93116e+06
M327T67_6			0.95661	0.401542	2.35558e-05	327.253	67.1231						6.41458e+06	3.05344e+06	2.65503e+06	6.40393e+06	5.94986e+06	2.26521e+06	1.85015e+06	5.69691e+06	3.14718e+06	3.15116e+06	3.26575e+06
M342T378			0.492491	12.2007	2.35936e-05	342.118	378.494						255209	3.18378e+06	4.6504e+06	263693	381640	3.95433e+06	3.74586e+06	372697	5.34988e+06	6.21828e+06	5.15511e+06
M332T109_2			0.221438	1.73978	2.36738e-05	332.185	108.913						1.20363e+06	1.9235e+06	2.14482e+06	1.02375e+06	1.1929e+06	1.95153e+06	2.10442e+06	1.24941e+06	1.63631e+06	1.6655e+06	1.71412e+06
M248T59			1.62498	0.466908	2.36884e-05	248.237	59.2777						1.80833e+07	8.99385e+06	9.59777e+06	1.90096e+07	1.79782e+07	6.21652e+06	9.05923e+06	1.74644e+07	1.31795e+07	1.31796e+07	1.32642e+07
M216T109_1			0.50748	3.662	2.37384e-05	216.102	108.633						2.31857e+06	1.10205e+07	1.12512e+07	2.42674e+06	5.07941e+06	1.08348e+07	1.13566e+07	2.31701e+06	1.21797e+07	1.22114e+07	1.32246e+07
M215T66_2			1.52974	0.332295	2.37636e-05	215.155	65.8846						1.39591e+07	5.76242e+06	5.78302e+06	1.6411e+07	1.49943e+07	2.93873e+06	5.46771e+06	1.46783e+07	6.89702e+06	6.74027e+06	6.75073e+06
M521T469			0.660946	7.6559	2.37673e-05	520.862	469.082						1.02678e+06	8.44939e+06	8.82305e+06	1.2302e+06	1.10762e+06	6.37653e+06	8.9726e+06	896366	5.8283e+06	5.82691e+06	5.90231e+06
M277T61_2			0.877049	0.307625	2.38598e-05	277.125	60.7749						4.24015e+06	1.92486e+06	1.30431e+06	5.26631e+06	5.1974e+06	1.1578e+06	1.65417e+06	4.93414e+06	2.9263e+06	2.98319e+06	2.98215e+06
M191T350			0.596091	7.839	2.38878e-05	191.107	350.025						1.16417e+06	6.95951e+06	7.36976e+06	774965	660398	5.20492e+06	6.96666e+06	781111	5.01257e+06	5.01257e+06	5.00402e+06
M324T384_1			0.609852	8.76929	2.40137e-05	324.071	383.78						774724	6.0123e+06	8.13478e+06	862100	780660	6.24821e+06	6.15233e+06	609856	6.14253e+06	6.13756e+06	5.60396e+06
M394T228			1.02207	15.1201	2.40446e-05	394.225	227.987						383017	1.26573e+07	1.43936e+07	1.30109e+06	1.35991e+06	1.79966e+07	1.70617e+07	1.06371e+06	1.08688e+07	1.0606e+07	1.09268e+07
M140T71			0.522277	5.13972	2.41019e-05	140.107	71.468						1.15826e+06	7.61809e+06	6.48097e+06	1.27161e+06	1.40723e+06	5.42448e+06	6.58315e+06	1.2423e+06	4.45738e+06	4.48807e+06	4.45712e+06
M637T469			1.5155	123.392	2.41671e-05	636.946	469.316						257843	3.09858e+07	3.24515e+07	360788	236161	2.30551e+07	3.50806e+07	130465	2.87774e+07	3.00515e+07	3.00318e+07
M297T66_3			2.68974	0.344842	2.43132e-05	297.262	65.9362						4.25416e+07	1.68101e+07	1.85736e+07	5.31291e+07	4.36702e+07	1.43941e+07	1.53718e+07	4.95847e+07	2.58844e+07	2.62768e+07	2.58878e+07
M331T66_1			1.18951	10.1415	2.4351e-05	331.118	66.3665						4.12581e+06	2.43604e+07	2.67675e+07	585634	141439	2.166e+07	2.86471e+07	5.14913e+06	2.12616e+07	2.0373e+07	2.12644e+07
M306T352_1			0.458702	0.209914	2.43708e-05	306.037	351.521						1.10523e+06	272008	186117	1.20232e+06	1.42968e+06	290705	335639	1.42902e+06	207809	201843	207674
M420T381			0.743417	19.2503	2.44563e-05	420.165	380.978						316101	8.66463e+06	9.37744e+06	447546	464779	6.27881e+06	8.27303e+06	464735	5.36592e+06	5.7541e+06	5.76234e+06
M293T336_1			0.77103	6.02431	2.44873e-05	293.042	336.077						2.08876e+06	1.35709e+07	1.36883e+07	2.00178e+06	2.18519e+06	9.8937e+06	1.31652e+07	2.07678e+06	160849	193774	171340
M368T106			0.902489	20.7842	2.4561e-05	368.113	105.987						1.43231e+06	1.35671e+07	1.13641e+07	197983	368986	9.74247e+06	1.37006e+07	328173	6.06714e+06	6.29747e+06	6.06469e+06
M263T383			0.728848	0.19909	2.4778e-05	263.038	382.903						3.5574e+06	716193	574129	2.60265e+06	3.41364e+06	735554	568869	3.45932e+06	1.19913e+06	1.17417e+06	1.1992e+06
M192T273_1			0.794223	4.87394	2.48146e-05	192.066	273.023						3.11339e+06	1.58674e+07	1.86547e+07	3.39801e+06	3.11087e+06	1.34015e+07	1.53968e+07	3.36935e+06	1.08319e+07	1.05588e+07	1.0558e+07
M409T66_2			0.960468	4.77507	2.48606e-05	409.239	66.2917						4.28439e+06	2.39302e+07	2.69361e+07	4.84134e+06	6.62612e+06	1.97491e+07	2.53647e+07	4.34838e+06	1.68524e+07	1.6903e+07	1.68601e+07
M403T58_1			0.988854	0.285825	2.50202e-05	403.231	57.6282						5.5381e+06	1.11075e+06	2.20578e+06	6.2348e+06	6.91954e+06	1.6295e+06	2.12836e+06	6.05837e+06	3.2513e+06	3.42849e+06	3.42636e+06
M318T378			0.413066	8.7127	2.51933e-05	318.118	378.183						329645	2.91955e+06	3.62773e+06	252445	424265	2.52016e+06	3.10809e+06	391092	3.21865e+06	3.39329e+06	3.21954e+06
M277T224			0.920899	9.94431	2.52317e-05	277.085	223.817						1.99856e+06	1.50796e+07	1.30219e+07	989902	1.99338e+06	1.67796e+07	1.20537e+07	743512	7.78697e+06	7.83362e+06	7.62449e+06
M121T66_1			1.95727	0.56175	2.53248e-05	121.065	66.0361						2.62133e+07	1.62344e+07	1.57803e+07	2.91233e+07	2.95333e+07	1.38531e+07	1.67795e+07	2.66518e+07	2.11433e+07	2.15069e+07	2.15061e+07
M503T59			0.512307	7.76843	2.54472e-05	503.353	59.1172						287306	4.91135e+06	4.86679e+06	501685	1.0128e+06	4.25261e+06	5.90426e+06	764366	5.09802e+06	4.79171e+06	5.09691e+06
M129T321			2.1201	0.582389	2.54714e-05	129.102	320.517						3.51379e+07	1.83267e+07	1.81624e+07	3.16702e+07	3.4041e+07	2.21927e+07	1.90841e+07	3.26802e+07	2.33815e+07	2.32179e+07	2.33829e+07
M610T55			2.39507	0.438169	2.54775e-05	610.184	55.0517						3.52177e+07	1.85802e+07	1.76547e+07	4.23149e+07	4.13614e+07	1.44052e+07	1.78819e+07	3.74885e+07	3.61919e+07	3.61934e+07	3.5775e+07
M297T374			0.982904	15.6032	2.55339e-05	297.108	374.329						1.351e+06	1.54418e+07	1.4922e+07	1.2571e+06	237709	1.17279e+07	1.74248e+07	968559	1.08441e+07	1.07227e+07	1.07228e+07
M241T224			1.43475	9.50928	2.56294e-05	241.064	223.582						3.28839e+06	3.77625e+07	3.81478e+07	4.46241e+06	3.7434e+06	2.71848e+07	3.84063e+07	3.38615e+06	1.83213e+07	1.87165e+07	1.87071e+07
M196T340_2			0.589018	198.188	2.57202e-05	196.047	339.772						32027.5	4.72399e+06	5.19146e+06	29527.3	5485.28	3.40804e+06	4.87752e+06	24797.1	3.1017e+06	3.13031e+06	3.1306e+06
M356T63			0.790293	0.279822	2.57451e-05	356.201	62.7926						3.75693e+06	902346	1.22862e+06	4.42489e+06	4.18671e+06	1.4235e+06	882877	3.48919e+06	1.93557e+06	1.93711e+06	2.28022e+06
M190T345			0.48236	5.86355	2.57636e-05	190.107	345.394						703436	5.87857e+06	5.29976e+06	728063	1.54744e+06	4.42771e+06	5.62211e+06	641420	4.36571e+06	4.34066e+06	4.34883e+06
M448T384			0.404998	8.39743	2.57976e-05	448.123	384.326						206914	3.0331e+06	2.25459e+06	436794	355398	3.24471e+06	2.90969e+06	363464	2.38427e+06	2.19691e+06	2.38831e+06
M182T276			0.478387	0.50398	2.58465e-05	182.06	275.768						1.59533e+06	948496	746805	1.56171e+06	1.58906e+06	670544	880383	1.69509e+06	1.1339e+06	1.13369e+06	1.17158e+06
M421T239_2			0.502705	6.79912	2.59639e-05	421.203	238.975						405527	5.22815e+06	4.2653e+06	1.31698e+06	330570	5.68079e+06	5.18427e+06	941208	4.76445e+06	4.90226e+06	5.04122e+06
M299T66_1			0.578636	6.10297	2.60004e-05	299.092	66.3665						1.56428e+06	7.37675e+06	7.74603e+06	1.45591e+06	613702	5.92158e+06	8.15604e+06	1.15072e+06	6.75668e+06	6.75628e+06	6.86582e+06
M305T234_1			0.822886	4.17998	2.60457e-05	305.175	233.826						7.78388e+06	2.4791e+07	2.06296e+07	6.14039e+06	4.07551e+06	2.42464e+07	2.05743e+07	3.58914e+06	2.33942e+07	2.23124e+07	2.33963e+07
M581T59			0.610081	0.22003	2.60999e-05	581.399	58.7887						2.01688e+06	593274	529910	2.05749e+06	2.59673e+06	391236	505046	2.50705e+06	1.09448e+06	1.08776e+06	1.16065e+06
M237T111_1			0.121552	2.18898	2.63477e-05	237.149	111.425						1.42531e+06	3.68126e+06	3.2032e+06	1.78409e+06	1.6969e+06	3.23094e+06	3.6416e+06	1.37834e+06	2.46251e+06	2.46104e+06	2.59692e+06
M339T356_1			1.46657	26.2645	2.63755e-05	339.086	355.776						737485	3.39953e+07	3.17462e+07	1.94234e+06	1.06969e+06	2.31323e+07	3.37401e+07	918904	2.09663e+07	2.11358e+07	2.11212e+07
M361T385			0.131101	3.12995	2.64616e-05	361.075	384.828						405867	1.20715e+06	1.03133e+06	310005	265130	978064	1.15769e+06	416540	903210	902584	926385
M460T66_2			2.79572	0.376311	2.66331e-05	460.27	66.0361						5.03436e+07	1.72771e+07	2.24795e+07	5.66232e+07	5.51713e+07	1.84694e+07	1.97873e+07	4.51723e+07	2.82119e+07	2.73242e+07	2.73142e+07
M173T371			0.672341	15.0743	2.67673e-05	173.093	371.178						394105	7.79288e+06	7.51776e+06	492079	506669	5.28629e+06	7.13802e+06	447033	4.73056e+06	4.7167e+06	4.71673e+06
M361T368			0.311877	4.22877	2.6825e-05	361.034	367.56						580795	3.26423e+06	2.92276e+06	790781	704603	2.36563e+06	2.89223e+06	630248	2.52454e+06	2.56025e+06	2.53091e+06
M154T383			2.55699	87.3092	2.69124e-05	154.05	383.274						849869	1.0215e+08	8.96979e+07	1.05197e+06	1.21778e+06	6.62221e+07	9.08039e+07	876221	6.05384e+07	5.96632e+07	6.05738e+07
M233T111			0.337673	1.52317	2.72203e-05	233.154	110.9						1.80642e+06	2.80811e+06	2.983e+06	1.88342e+06	1.85331e+06	2.5832e+06	2.82576e+06	1.80998e+06	2.37454e+06	2.36967e+06	2.37454e+06
M217T381			0.333281	9.34868	2.73139e-05	217.071	380.748						698350	2.10683e+06	2.38687e+06	121740	39383.1	2.06838e+06	2.17942e+06	75578.5	1.64521e+06	1.62123e+06	1.63495e+06
M224T62			1.89082	0.461998	2.73169e-05	224.144	61.9009						2.29586e+07	1.06195e+07	1.2535e+07	2.60564e+07	2.5122e+07	9.02775e+06	1.32257e+07	2.41488e+07	1.5172e+07	1.54307e+07	1.54313e+07
M131T354			0.345805	7.35867	2.76265e-05	131.086	353.804						364145	1.85292e+06	2.39824e+06	314441	255856	2.61646e+06	2.08599e+06	282301	1.38973e+06	1.38551e+06	1.49525e+06
M612T55			1.47992	0.435983	2.76522e-05	612.183	55.0517						1.35235e+07	6.9553e+06	6.88533e+06	1.64312e+07	1.54865e+07	5.45315e+06	6.71183e+06	1.4207e+07	1.35262e+07	1.35278e+07	1.33396e+07
M249T50			0.168836	4.88789	2.77153e-05	249.059	50.2714						125022	821594	681654	122357	165092	738347	593312	167516	423285	423884	384347
M163T357			0.52582	10.0938	2.77361e-05	163.113	356.59						408796	5.13245e+06	5.36275e+06	527442	439835	3.72357e+06	4.45725e+06	474164	3.03283e+06	3.03278e+06	3.01433e+06
M100T331_2			1.36417	35.0072	2.77577e-05	100.094	331.304						679920	2.55763e+07	2.81889e+07	707644	722991	1.98729e+07	3.00461e+07	851240	827793	908931	832236
M359T479			0.130729	4.62803	2.78275e-05	358.892	479.425						83592.5	367907	377061	91478.2	100947	487290	448900	87238	374793	375910	376806
M181T258			0.524544	0.46874	2.78636e-05	181.055	258.494						1.83469e+06	920625	1.0004e+06	1.84765e+06	1.96538e+06	998273	664714	1.99835e+06	541651	557717	652748
M439T66_3			0.994029	0.617011	2.8155e-05	439.379	65.8688						7.31855e+06	4.21447e+06	4.73466e+06	7.55403e+06	7.38884e+06	4.14973e+06	5.19615e+06	7.38958e+06	4.58612e+06	4.51934e+06	4.51947e+06
M247T60_2			0.892439	0.382819	2.82886e-05	247.225	60.0863						5.33958e+06	2.20887e+06	2.20811e+06	5.86769e+06	4.90237e+06	1.48072e+06	2.16139e+06	4.94234e+06	3.6745e+06	3.69411e+06	3.67463e+06
M148T329			0.14055	3.75176	2.85162e-05	148.087	328.87						244399	755100	616637	162505	139096	782870	659169	203988	631123	605045	647014
M307T378_1			0.198571	4.94501	2.8524e-05	307.045	377.763						279699	1.17512e+06	872808	208194	222540	990061	1.09439e+06	125233	746497	791836	761139
M210T236			0.28215	4.2882	2.85361e-05	210.157	235.756						485038	2.44107e+06	2.53322e+06	634407	412321	1.97688e+06	2.65393e+06	708123	892831	903228	963936
M294T66_3			3.33545	0.365518	2.87959e-05	294.243	65.9168						6.73617e+07	2.67557e+07	3.11263e+07	8.44173e+07	7.06174e+07	2.34939e+07	2.57702e+07	7.07388e+07	4.31003e+07	4.25997e+07	4.27174e+07
M222T368			0.230818	4.53409	2.89386e-05	222.04	368.148						278207	1.38672e+06	1.16116e+06	305660	312869	1.58118e+06	1.23986e+06	287387	2.07911e+06	2.43393e+06	2.08826e+06
M105T472_1			0.708949	30.93	2.90799e-05	104.973	472.244						227952	7.21407e+06	8.18072e+06	265019	232066	5.34244e+06	7.45705e+06	186514	4.96658e+06	4.91891e+06	4.91899e+06
M370T354			0.548547	6.51425	2.90966e-05	370.165	353.849						1.06492e+06	5.73836e+06	6.73024e+06	810145	890136	5.08649e+06	7.09366e+06	1.01862e+06	4.79431e+06	4.29962e+06	4.7869e+06
M285T90			1.34528	16.8263	2.943e-05	285.149	90.0537						399412	3.1121e+07	2.52265e+07	2.02393e+06	1.93392e+06	2.2183e+07	3.13246e+07	2.1715e+06	1.93833e+07	1.8705e+07	1.87005e+07
M194T343			0.767076	5.64769	2.94466e-05	194.081	342.851						2.34897e+06	1.46642e+07	1.36571e+07	2.40186e+06	2.36349e+06	1.02831e+07	1.35179e+07	2.11461e+06	1.03816e+07	1.04658e+07	1.04651e+07
M375T59_1			0.66487	0.260396	2.94476e-05	375.232	59.3732						2.36334e+06	814227	836503	2.86632e+06	3.16231e+06	734021	506994	2.71323e+06	2.27825e+06	2.23101e+06	2.27827e+06
M230T336			0.236308	9.20095	2.94637e-05	230.175	335.511						101782	1.02285e+06	1.04889e+06	103684	98477.4	744068	1.0747e+06	118895	640577	668679	668404
M191T266_1			0.643257	7.71	2.99385e-05	191.082	266.376						676514	7.33436e+06	6.38445e+06	1.2343e+06	860353	7.72065e+06	9.16746e+06	1.1986e+06	5.78434e+06	5.07619e+06	5.77941e+06
M194T362			0.502795	12.189	2.99574e-05	194.045	362.492						356783	4.86899e+06	4.21901e+06	365873	323409	3.26519e+06	3.93035e+06	289857	3.60389e+06	3.60517e+06	3.50695e+06
M653T57			0.40443	0.225142	3.00584e-05	653.441	56.6001						952299	138347	143561	1.12254e+06	1.01608e+06	254183	369592	931794	594620	594769	543991
M232T387			0.62868	4.66428	3.00929e-05	232.06	387.176						2.05201e+06	1.11078e+07	1.1771e+07	2.05594e+06	3.00353e+06	8.55771e+06	1.08033e+07	1.94453e+06	1.14474e+07	1.26199e+07	1.26083e+07
M313T39			0.298988	5.24468	3.02867e-05	313.071	39.1735						385377	2.38015e+06	2.31309e+06	384839	437220	1.72557e+06	1.99335e+06	396507	1.70709e+06	1.74733e+06	1.70509e+06
M652T265			0.616242	14.719	3.03054e-05	652.412	264.84						202426	6.71153e+06	6.6265e+06	258728	970312	4.73559e+06	5.79866e+06	190405	4.00612e+06	3.82319e+06	3.82404e+06
M285T151			1.79738	20.9263	3.04086e-05	285.112	150.849						1.91691e+06	5.07844e+07	5.15098e+07	2.54454e+06	2.46041e+06	3.51435e+07	5.12367e+07	2.09429e+06	3.11804e+07	3.15564e+07	3.15523e+07
M152T275			0.741195	6.30889	3.05264e-05	152.071	275.462						1.76505e+06	1.23981e+07	1.1862e+07	1.9121e+06	1.67843e+06	8.80233e+06	1.22716e+07	1.83014e+06	9.02336e+06	8.93138e+06	8.89678e+06
M157T361			0.553357	9.23928	3.05513e-05	157.097	360.941						815030	6.05942e+06	5.70621e+06	536537	579828	4.15017e+06	5.52364e+06	389072	3.7972e+06	3.80193e+06	3.80535e+06
M254T280			1.12907	0.461625	3.06943e-05	254.081	279.728						8.82779e+06	3.4709e+06	4.10189e+06	9.32251e+06	9.31986e+06	4.04428e+06	4.69124e+06	7.85786e+06	6.36741e+06	6.11664e+06	6.114e+06
M257T108_2			0.113859	2.55786	3.07033e-05	257.101	108.385						917977	1.98081e+06	2.3613e+06	907841	863259	2.06779e+06	2.47386e+06	784046	1.76347e+06	1.76388e+06	1.73544e+06
M203T372			0.261877	6.36181	3.07309e-05	203.091	372.11						91622.9	1.49888e+06	1.47102e+06	305132	353118	1.60928e+06	1.18769e+06	156609	1.47274e+06	1.45689e+06	1.4727e+06
M177T267_2			0.246732	3.2188	3.07833e-05	177.091	267.387						1.48783e+06	3.45725e+06	4.02379e+06	1.42008e+06	698883	3.96233e+06	3.55484e+06	1.05277e+06	3.08435e+06	3.24267e+06	3.62594e+06
M373T266_1			2.00593	34.9342	3.08852e-05	373.128	265.562						2.58192e+06	6.125e+07	5.50045e+07	1.28313e+06	1.81257e+06	4.30901e+07	6.55108e+07	758926	5.16986e+07	5.06915e+07	5.16897e+07
M272T61_1			1.17121	0.413575	3.12311e-05	272.142	61.3044						8.47286e+06	3.75455e+06	4.5377e+06	9.28672e+06	9.12113e+06	2.78167e+06	4.1594e+06	9.95255e+06	6.01988e+06	5.76001e+06	5.7607e+06
M235T382			0.591002	0.496112	3.13822e-05	235.024	382.381						2.6832e+06	1.22276e+06	1.24656e+06	2.34372e+06	2.41163e+06	1.00745e+06	1.39689e+06	2.38514e+06	1.47921e+06	1.53207e+06	1.4789e+06
M484T66			0.331302	4.35898	3.1383e-05	484.385	66.4842						1.13714e+06	3.09224e+06	3.75808e+06	597418	751410	3.04214e+06	3.77961e+06	650557	3.08967e+06	3.08647e+06	3.22735e+06
M319T66_4			0.943151	0.367483	3.1477e-05	319.263	66.333						5.82259e+06	2.23377e+06	1.68611e+06	6.30772e+06	5.27213e+06	2.81185e+06	1.93234e+06	6.1743e+06	2.55325e+06	2.55073e+06	2.64087e+06
M430T363_2			0.554276	7.81538	3.15944e-05	430.149	362.573						1.27735e+06	5.61763e+06	6.94662e+06	490579	798590	4.9421e+06	6.13413e+06	458346	4.9445e+06	4.9589e+06	4.62736e+06
M408T59_2			0.55165	8.29169	3.19729e-05	408.363	59.0292						486466	5.07785e+06	5.33966e+06	760089	887333	4.97793e+06	6.8263e+06	546113	3.9442e+06	3.94425e+06	4.03167e+06
M364T383			0.637966	4.76944	3.2111e-05	364.102	382.903						1.92827e+06	9.8805e+06	1.2623e+07	2.35681e+06	2.2112e+06	9.18347e+06	1.03869e+07	2.32526e+06	9.14654e+06	9.09969e+06	9.09941e+06
M127T360			0.313234	10.6536	3.21201e-05	127.039	360.197						91977.5	1.57402e+06	1.81685e+06	110965	91888.1	1.39444e+06	1.94986e+06	337366	2.42763e+06	1.60805e+06	1.66198e+06
M110T350_2			4.21777	128.45	3.22411e-05	110.06	349.86						1.82099e+06	2.58837e+08	2.53468e+08	1.85214e+06	1.7271e+06	1.72087e+08	2.56448e+08	1.92436e+06	1.62261e+08	1.62489e+08	1.62489e+08
M397T108_3			0.386391	7.54031	3.2295e-05	397.165	108.4						519493	2.84487e+06	2.97026e+06	192890	143866	3.27324e+06	2.3794e+06	664614	2.17244e+06	2.27273e+06	2.1731e+06
M647T54			0.526092	0.165979	3.23183e-05	647.458	54.4703						1.5344e+06	357452	265184	1.63389e+06	1.99217e+06	138465	341687	1.48367e+06	797083	769701	796976
M196T370_1			3.67876	67.6447	3.23444e-05	196.097	369.693						2.70397e+06	2.00081e+08	2.06519e+08	1.27236e+06	3.38102e+06	1.35113e+08	1.85687e+08	3.39588e+06	1.21448e+08	1.20846e+08	1.20848e+08
M434T59_2			0.630321	7.94815	3.23764e-05	434.342	59.4312						667441	7.72807e+06	7.63614e+06	912060	999853	5.70587e+06	8.35589e+06	1.12289e+06	5.70012e+06	5.69297e+06	5.9555e+06
M341T350_2			0.183251	3.13868	3.28668e-05	341.196	349.86						582488	2.09097e+06	2.13621e+06	528570	748435	1.75582e+06	1.71999e+06	594728	1.61172e+06	1.67706e+06	1.61116e+06
M337T87			1.34183	64.2116	3.28788e-05	337.107	87.0527						317844	2.78867e+07	2.23913e+07	373048	470557	1.91591e+07	2.80003e+07	355994	1.47221e+07	1.36687e+07	1.36746e+07
M248T80			0.730448	6.16889	3.31315e-05	248.059	80.0599						1.77994e+06	9.84873e+06	9.54782e+06	728029	1.80223e+06	1.20544e+07	1.22856e+07	2.77966e+06	8.13761e+06	6.66522e+06	8.10798e+06
M220T236			0.810579	0.21833	3.32402e-05	220.17	236.14						3.68681e+06	625059	497549	4.64367e+06	4.086e+06	1.21279e+06	1.19796e+06	3.76711e+06	1.33217e+06	1.73643e+06	1.34839e+06
M246T60			2.08091	0.425387	3.32943e-05	246.222	59.9921						2.91676e+07	1.33142e+07	1.41814e+07	3.07201e+07	2.9982e+07	8.72863e+06	1.33482e+07	2.66651e+07	2.01892e+07	2.01929e+07	2.04235e+07
M196T358			1.97377	14.4997	3.33057e-05	196.061	357.882						3.75948e+06	7.23738e+07	5.75306e+07	4.25985e+06	4.38052e+06	4.81969e+07	6.41016e+07	4.30416e+06	5.02967e+07	4.94898e+07	4.94819e+07
M453T479			0.251149	0.618751	3.33748e-05	453.167	479.238						445604	256882	301025	491006	484982	311298	309804	483873	272559	281141	272678
M136T310			0.382424	8.13823	3.34147e-05	136.112	310.484						262021	2.81756e+06	3.10632e+06	412074	326870	2.1067e+06	2.63932e+06	310118	1.72638e+06	1.63543e+06	1.64169e+06
M208T156			0.807953	279.631	3.35595e-05	208.01	155.81						40978.9	6.24946e+06	9.43738e+06	14375	35232.5	9.53308e+06	8.47878e+06	29924.9	1.09627e+07	1.32075e+07	1.05965e+07
M326T46			0.476948	7.90446	3.35807e-05	326.067	45.9036						553275	4.01847e+06	4.99805e+06	476713	519521	3.4144e+06	4.42842e+06	583382	2.09358e+06	2.39086e+06	2.09051e+06
M195T261			0.568844	4.41423	3.35841e-05	195.138	260.869						1.40242e+06	9.38176e+06	8.03464e+06	2.11e+06	3.24792e+06	1.02441e+07	8.67387e+06	1.47084e+06	5.66501e+06	5.52636e+06	5.52761e+06
M179T153			2.09631	18.7325	3.39494e-05	179.07	153.114						3.1002e+06	7.06593e+07	7.17897e+07	4.37398e+06	3.41457e+06	4.83503e+07	6.96868e+07	3.01683e+06	4.17765e+07	1.85082e+07	4.14573e+07
M276T40			0.167139	5.17258	3.40043e-05	276.032	39.7285						112996	799009	625851	104294	144887	580448	704549	161712	459210	436011	459084
M211T476			0.163064	7.05177	3.45764e-05	210.957	476.332						69862.4	439016	609529	107763	72470.5	487590	580363	50041.7	550472	590988	590033
M384T106_2			0.388112	6.24157	3.46155e-05	384.111	105.523						622456	3.3482e+06	3.69899e+06	680189	655170	2.67162e+06	3.41114e+06	145815	2.2154e+06	2.24688e+06	2.24627e+06
M105T472_3			0.72232	30.2847	3.46172e-05	105.012	471.954						249509	7.70233e+06	8.23241e+06	254508	256262	5.41952e+06	7.99543e+06	208845	5.43013e+06	5.40391e+06	5.46645e+06
M269T472_4			1.03117	223.16	3.46508e-05	269.079	472.263						52412.3	1.51335e+07	1.55133e+07	69880.3	83012.2	1.01519e+07	1.4977e+07	44631.6	8.8476e+06	8.70334e+06	8.70285e+06
M484T110			0.344869	4.86475	3.47642e-05	484.386	110.404						456696	3.40808e+06	3.02133e+06	670860	758901	2.44765e+06	3.25946e+06	608331	2.07862e+06	2.11356e+06	2.11343e+06
M635T468			0.62165	15.217	3.48705e-05	634.813	468.023						398663	6.29146e+06	6.31741e+06	451997	420290	4.44067e+06	6.6891e+06	289054	4.90813e+06	4.87948e+06	4.90812e+06
M256T362			0.998626	34.1391	3.49078e-05	256.081	361.985						253541	1.20806e+07	1.68818e+07	528099	638382	1.17404e+07	1.51092e+07	214819	1.03296e+07	1.10023e+07	1.10107e+07
M329T275			0.357507	2.79091	3.50803e-05	329.214	274.763						4.3293e+06	1.30474e+07	1.31603e+07	4.63185e+06	5.31663e+06	1.06467e+07	1.36549e+07	3.82004e+06	5.27124e+06	5.23822e+06	4.56454e+06
M296T66_2			6.3165	0.334126	3.50988e-05	296.259	65.9362						2.31068e+08	9.38222e+07	8.74686e+07	2.96972e+08	2.37532e+08	7.86251e+07	8.73617e+07	2.73788e+08	1.49843e+08	1.47312e+08	1.49813e+08
M117T264			0.391217	3.84473	3.52059e-05	117.07	263.762						1.88086e+06	6.41872e+06	6.51171e+06	2.03266e+06	869287	5.17714e+06	5.79783e+06	1.43491e+06	4.52064e+06	4.51729e+06	3.71023e+06
M311T235_2			1.94303	15.2595	3.53339e-05	311.221	234.825						3.50139e+06	6.48052e+07	6.16661e+07	4.6674e+06	3.37137e+06	4.31827e+07	6.18919e+07	3.63371e+06	3.53356e+07	3.0397e+07	3.53603e+07
M258T335			0.877835	9.5981	3.54341e-05	258.076	335.474						1.1352e+06	1.6e+07	1.34148e+07	1.07054e+06	1.12493e+06	1.07805e+07	1.36112e+07	2.27529e+06	9.79181e+06	1.03952e+07	1.03763e+07
M177T466			0.22245	4.55455	3.55206e-05	176.933	466.212						262130	1.52527e+06	1.27012e+06	353733	280304	1.11625e+06	1.47311e+06	286110	1.27515e+06	1.27548e+06	1.20924e+06
M252T477			0.207578	10.0467	3.59842e-05	251.952	476.669						12473.7	866080	768388	78781.9	102373	587279	752189	102384	580930	592702	592359
M264T61			1.92341	0.399951	3.60936e-05	264.175	61.4086						2.42656e+07	1.06996e+07	1.07693e+07	2.72917e+07	2.51207e+07	7.42521e+06	1.05757e+07	2.20087e+07	1.57436e+07	1.52344e+07	1.57442e+07
M262T47			0.579901	5.30079	3.61019e-05	262.071	46.7082						1.48391e+06	8.42928e+06	8.78468e+06	1.57641e+06	1.69014e+06	6.19199e+06	7.99162e+06	1.17272e+06	5.07222e+06	5.07579e+06	5.18764e+06
M329T109			0.304453	1.74177	3.61465e-05	329.175	109.421						1.95844e+06	3.88887e+06	3.83863e+06	2.3523e+06	2.32385e+06	3.45313e+06	3.93365e+06	2.04294e+06	2.88542e+06	2.88287e+06	2.89005e+06
M289T108			0.922506	0.551452	3.61882e-05	289.086	108.147						6.29162e+06	3.5403e+06	3.77752e+06	6.17122e+06	5.89997e+06	2.68524e+06	3.52776e+06	6.17387e+06	2.48401e+06	2.3029e+06	2.3059e+06
M233T351_2			0.346822	9.84792	3.62593e-05	233.117	350.93						135029	1.944e+06	2.29077e+06	257821	278787	1.65008e+06	2.37943e+06	167553	1.71096e+06	1.66586e+06	1.67612e+06
M341T334			1.01145	28.9574	3.64093e-05	341.149	334.253						396549	1.29753e+07	1.81692e+07	541793	582481	1.24526e+07	1.4417e+07	482601	9.07002e+06	9.15247e+06	9.06905e+06
M221T378			0.31206	6.20531	3.65897e-05	221.044	377.776						613967	2.20868e+06	2.49066e+06	283814	226987	1.79516e+06	2.21223e+06	278338	1.65455e+06	1.67348e+06	1.64367e+06
M292T116			0.670372	4.21616	3.66895e-05	292.137	116.051						3.1043e+06	1.52123e+07	1.50395e+07	2.91445e+06	3.60302e+06	1.22083e+07	1.15904e+07	3.19808e+06	8.24577e+06	7.56929e+06	8.24109e+06
M252T49			0.468246	5.24586	3.68571e-05	252.032	48.8374						957856	5.58437e+06	5.55266e+06	943619	1.01832e+06	3.98979e+06	5.41617e+06	996247	3.35192e+06	3.35278e+06	3.43189e+06
M359T110_3			0.818556	21.6955	3.68838e-05	359.371	110.418						235319	1.12302e+07	1.11837e+07	615905	532084	7.79155e+06	8.88619e+06	418521	4.67901e+06	4.67923e+06	4.71867e+06
M214T361			0.662654	77.7019	3.68877e-05	214.038	360.501						106275	7.17638e+06	5.51413e+06	77031.7	71671.7	4.65089e+06	6.27715e+06	48985.7	4.25834e+06	4.12763e+06	4.12971e+06
M266T108			0.854668	0.441132	3.69051e-05	266.081	107.892						4.86678e+06	2.03872e+06	2.84992e+06	4.93795e+06	5.18231e+06	1.68336e+06	2.17648e+06	4.84482e+06	3.16805e+06	2.95252e+06	2.96146e+06
M315T261			0.297876	6.76526	3.72352e-05	315.253	261.336						530534	1.9058e+06	2.07797e+06	167533	279346	1.55984e+06	2.07639e+06	148931	1.38246e+06	1.38557e+06	1.47691e+06
M276T330_2			0.310861	3.31677	3.72395e-05	276.123	329.618						1.57881e+06	4.92701e+06	5.32286e+06	1.67932e+06	1.06393e+06	4.04631e+06	5.14074e+06	1.53813e+06	4.14049e+06	4.11678e+06	4.14075e+06
M428T363			0.60232	6.24986	3.74097e-05	428.134	362.59						1.12489e+06	8.99932e+06	8.41609e+06	1.05584e+06	1.92574e+06	6.53993e+06	7.20266e+06	878914	6.34683e+06	5.9115e+06	6.34956e+06
M347T241_4			1.61773	22.6755	3.74219e-05	347.225	241.35						2.10677e+06	3.70321e+07	4.68761e+07	2.16898e+06	2.1362e+06	3.06722e+07	3.75528e+07	297200	2.16258e+07	2.16337e+07	2.22078e+07
M328T329			0.770951	14.8912	3.74234e-05	328.118	329.043						576784	8.61136e+06	7.86602e+06	584879	621819	1.1001e+07	7.71176e+06	579671	5.54006e+06	5.63548e+06	5.5395e+06
M90T35			0.128193	0.120506	3.75129e-05	90.0179	34.786						100827	26072.4	6604.7	109220	95451.5	10619.8	3220.4	80516.2	23026.4	20316	22780.2
M351T360			0.223126	3.10594	3.75358e-05	351.086	360.381						1.14089e+06	2.44225e+06	3.032e+06	725624	841529	3.05016e+06	2.62058e+06	880250	2.29798e+06	2.40539e+06	2.40458e+06
M232T353			0.470252	36.5146	3.75807e-05	232.028	353.354						57090.3	3.4814e+06	3.16231e+06	83209.5	105538	2.2671e+06	3.3836e+06	90860.5	2.19942e+06	2.14943e+06	2.19894e+06
M413T466			0.473737	0.431088	3.76439e-05	412.822	466.487						1.58289e+06	654380	506277	1.5034e+06	1.61774e+06	843704	640623	1.43158e+06	866025	932596	868661
M397T39			0.177351	5.11688	3.83692e-05	397.092	39.0961						138031	890382	920891	120246	113900	702136	818083	278902	647304	651938	291104
M380T382_2			0.863026	14.6809	3.85928e-05	380.134	382.17						934579	1.03666e+07	1.29395e+07	1.00835e+06	610267	9.4447e+06	1.3613e+07	604914	7.13004e+06	7.56939e+06	7.13481e+06
M163T66_1			0.848512	11.7623	3.86639e-05	163.075	65.8688						898757	1.22693e+07	1.33114e+07	849153	1.08817e+06	8.78621e+06	1.23588e+07	1.13641e+06	9.41126e+06	9.43185e+06	9.41134e+06
M307T66_3			0.373355	2.65108	3.87781e-05	307.19	66.2806						6.74449e+06	2.16749e+07	2.06361e+07	7.75819e+06	8.35232e+06	1.68321e+07	1.90062e+07	6.62326e+06	1.5323e+07	1.53257e+07	1.5493e+07
M315T87			0.894749	7.5378	3.88325e-05	315.195	87.4308						1.83676e+06	1.88441e+07	1.46384e+07	2.06583e+06	2.10077e+06	1.34583e+07	1.39639e+07	2.07655e+06	9.87852e+06	9.68768e+06	9.68734e+06
M256T45			0.305323	8.89139	3.88585e-05	256.027	44.7245						157975	1.82623e+06	1.81337e+06	208977	157147	1.24991e+06	1.69287e+06	216212	898653	898663	902892
M196T288			0.355027	3.97449	3.89097e-05	196.206	288.228						1.13226e+06	4.0822e+06	4.47629e+06	967327	971146	3.2483e+06	4.38973e+06	1.00438e+06	2.94825e+06	2.98502e+06	2.94905e+06
M352T99			0.37969	7.15412	3.8915e-05	352.061	99.1856						295593	2.19306e+06	3.01522e+06	381445	383691	3.11896e+06	2.53834e+06	458058	1.46595e+06	1.59808e+06	1.47418e+06
M651T477			0.0922512	3.07661	3.90768e-05	650.845	477.279						182348	503693	516549	233338	182065	572323	615790	120036	561576	562498	583306
M288T320_2			0.683883	8.10643	3.91091e-05	288.123	320.201						1.04826e+06	6.84315e+06	1.00933e+07	1.1209e+06	1.04378e+06	8.19904e+06	9.28664e+06	1.03333e+06	4.54272e+06	4.54141e+06	4.34833e+06
M398T58_1			0.441272	0.331224	3.94398e-05	398.285	58.0899						1.19747e+06	359584	386734	1.17719e+06	1.23996e+06	351850	574218	1.43449e+06	995978	928970	926537
M438T363_3			0.346735	4.29337	3.95509e-05	438.119	362.554						790066	4.44388e+06	3.96318e+06	1.73907e+06	994821	4.28659e+06	4.1123e+06	390433	3.3165e+06	3.21358e+06	3.32288e+06
M408T315			0.573415	34.3147	3.95847e-05	408.274	314.51						104287	5.05172e+06	5.05047e+06	106204	230211	3.34427e+06	4.89325e+06	93754.9	3.4395e+06	3.38311e+06	3.44015e+06
M356T386			0.48989	16.3388	3.96403e-05	356.098	386.116						147632	3.45363e+06	4.60358e+06	205282	231355	3.41967e+06	3.17247e+06	312333	2.4052e+06	2.40307e+06	2.48339e+06
M240T89			1.31291	0.397331	3.96756e-05	240.066	88.5867						1.22499e+07	5.27525e+06	3.7839e+06	1.07247e+07	1.0584e+07	4.27101e+06	5.0894e+06	1.27996e+07	5.96791e+06	5.66294e+06	5.66353e+06
M259T333_3			0.402144	9.6055	3.98265e-05	259.205	333.449						236275	2.58588e+06	3.33264e+06	483505	307865	2.32608e+06	3.04515e+06	147698	1.82728e+06	1.89388e+06	1.89553e+06
M214T247			1.30045	6.83492	4.00264e-05	214.05	246.59						5.73986e+06	3.30613e+07	4.03694e+07	4.99972e+06	4.37816e+06	2.7296e+07	3.38597e+07	4.57325e+06	2.95063e+07	2.95072e+07	2.96136e+07
M324T366_2			0.96758	8.72938	4.00652e-05	324.144	365.739						1.2997e+06	1.75004e+07	1.88726e+07	2.54585e+06	2.55702e+06	1.28208e+07	1.77906e+07	1.27087e+06	1.76243e+07	1.64058e+07	1.64711e+07
M529T62			0.517841	5.48344	4.03514e-05	529.332	62.2663						1.11601e+06	6.33352e+06	7.05409e+06	1.09099e+06	1.16133e+06	4.81739e+06	6.11476e+06	1.0668e+06	4.95958e+06	4.89472e+06	4.89587e+06
M140T234			1.16019	35.9277	4.03674e-05	140.071	233.644						529855	1.85483e+07	1.39858e+07	465560	412049	2.19936e+07	1.76207e+07	600694	2.32391e+07	2.32083e+07	2.49431e+07
M269T472_3			17.0088	145.923	4.04679e-05	268.998	472.263						2.5092e+07	4.19122e+09	4.19634e+09	3.22922e+07	2.8466e+07	2.75092e+09	4.13654e+09	1.88282e+07	2.40754e+09	2.37863e+09	2.37842e+09
M432T66_1			4.5948	0.41401	4.05921e-05	432.238	66.0361						1.2731e+08	5.67359e+07	6.38097e+07	1.5776e+08	1.53231e+08	5.35845e+07	6.22963e+07	1.32763e+08	8.33847e+07	8.10141e+07	8.1034e+07
M207T66_1			0.542519	5.52188	4.06049e-05	207.102	65.8974						1.17652e+06	6.71778e+06	7.20797e+06	1.15714e+06	1.29857e+06	5.20939e+06	7.51776e+06	1.19455e+06	7.15913e+06	6.83873e+06	6.82371e+06
M344T364			1.54209	10.1131	4.09465e-05	344.113	364.125						2.99998e+06	4.41523e+07	4.44784e+07	4.14729e+06	4.87083e+06	3.0177e+07	4.20426e+07	3.88711e+06	1.79779e+07	1.86391e+07	1.79121e+07
M191T354			0.707045	9.39109	4.09954e-05	191.082	353.808						921720	9.81289e+06	8.80074e+06	995600	880495	6.57591e+06	9.48424e+06	894387	6.11002e+06	6.01172e+06	6.01272e+06
M285T356_1			1.11701	0.060618	4.12042e-05	285.039	356.484						7.89486e+06	536155	384736	8.59563e+06	6.50007e+06	415575	409232	5.80778e+06	2.42802e+06	2.62069e+06	2.4644e+06
M154T309			0.373107	5.18559	4.12071e-05	154.05	308.971						687920	3.75544e+06	3.41862e+06	651023	654078	2.59289e+06	3.47518e+06	560622	3.38516e+06	3.45542e+06	3.45553e+06
M277T353_2			1.41496	10.7208	4.13299e-05	277.123	352.846						2.6508e+06	3.31582e+07	4.04481e+07	3.18837e+06	3.3457e+06	2.6515e+07	3.32315e+07	3.25384e+06	2.73924e+07	2.72845e+07	2.60903e+07
M404T385			0.378592	3.2757	4.13565e-05	404.098	384.913						1.93958e+06	5.81834e+06	5.45091e+06	1.91244e+06	1.68034e+06	6.99046e+06	5.32667e+06	1.66806e+06	6.55533e+06	6.42917e+06	6.5559e+06
M545T63			0.265067	4.89785	4.1611e-05	545.327	63.141						267762	1.57364e+06	1.75138e+06	382056	352491	1.6473e+06	2.14901e+06	451661	1.64073e+06	1.65804e+06	948990
M337T110_3			0.414365	4.54641	4.16862e-05	337.237	109.872						1.00426e+06	5.02325e+06	5.37888e+06	988564	994862	3.85173e+06	4.34851e+06	1.10398e+06	3.29603e+06	3.34468e+06	3.36207e+06
M466T384			0.417249	17.1584	4.17005e-05	466.171	384.317						202624	2.91544e+06	2.87166e+06	97991.4	266154	1.95189e+06	2.8031e+06	47629.8	1.36163e+06	1.65472e+06	1.6615e+06
M74T347_1			2.59729	0.697476	4.20215e-05	74.0972	347.382						5.51208e+07	3.70371e+07	3.47551e+07	5.47317e+07	5.20016e+07	4.10544e+07	3.67005e+07	5.25576e+07	4.21537e+07	4.24933e+07	4.24939e+07
M481T475			1.70639	33.5561	4.22085e-05	480.927	474.874						1.13451e+06	4.59998e+07	4.40264e+07	1.53347e+06	1.31781e+06	2.96264e+07	4.29581e+07	860143	2.75875e+07	2.83631e+07	2.82968e+07
M333T463_1			0.252932	3.63054	4.25336e-05	332.783	463.034						597199	2.53859e+06	2.64067e+06	738179	675692	1.92202e+06	2.36238e+06	595611	2.6085e+06	2.37522e+06	2.36854e+06
M282T336			0.670235	21.7865	4.2605e-05	282.153	336.341						43191.7	6.88835e+06	7.41726e+06	448749	60922.6	4.90512e+06	7.22082e+06	660345	4.79566e+06	4.89456e+06	4.80664e+06
M324T60_2			1.22756	0.424832	4.32364e-05	324.266	59.5834						9.65984e+06	4.95974e+06	4.7467e+06	1.05412e+07	1.0592e+07	2.84447e+06	4.64759e+06	9.69009e+06	6.96839e+06	6.98955e+06	6.96852e+06
M282T355			1.07677	11.3387	4.33165e-05	282.134	354.785						2.15081e+06	1.67052e+07	2.38571e+07	1.73015e+06	1.59787e+06	1.6991e+07	1.91902e+07	1.28947e+06	1.42114e+07	1.42055e+07	1.48771e+07
M85T360			0.590777	62.541	4.34583e-05	85.029	359.94						68107	3.59465e+06	4.85833e+06	75121.8	65353.7	4.61588e+06	5.73314e+06	92051.9	2.90685e+06	3.09929e+06	2.898e+06
M161T555			0.233423	0.425983	4.37287e-05	161.13	555.492						372477	110469	171489	344885	403335	182928	167429	363667	198736	198910	205940
M266T280			0.992081	0.639869	4.37747e-05	266.081	280.493						7.41006e+06	4.57027e+06	5.07486e+06	7.84094e+06	7.90171e+06	4.62009e+06	4.98671e+06	6.93459e+06	6.39894e+06	6.39908e+06	6.20382e+06
M356T108_1			0.896927	32.8184	4.37936e-05	356.112	108.373						322415	1.18528e+07	1.36296e+07	299846	396591	8.6368e+06	1.09203e+07	353533	7.18441e+06	7.18327e+06	7.2787e+06
M246T368_2			0.902818	6.31465	4.38409e-05	246.076	367.85						2.55912e+06	1.76177e+07	1.8903e+07	2.85128e+06	2.8243e+06	1.28646e+07	1.78281e+07	2.40935e+06	1.20909e+07	1.15999e+07	1.20882e+07
M269T472_2			1.02292	45.5144	4.39784e-05	268.919	472.108						283684	1.55053e+07	1.62897e+07	389682	342495	1.03864e+07	1.50973e+07	242614	9.16846e+06	9.04402e+06	9.04268e+06
M168T383			0.185138	2.62085	4.41177e-05	168.029	382.776						1.65476e+06	4.68096e+06	4.6276e+06	1.65403e+06	1.67619e+06	3.58106e+06	4.35455e+06	1.59463e+06	3.38393e+06	3.29216e+06	3.38327e+06
M245T443			0.660972	78.2258	4.41841e-05	245.128	442.507						17835.5	5.43555e+06	7.07112e+06	69716.9	106178	4.5521e+06	6.40606e+06	106232	3.47627e+06	3.68041e+06	3.67967e+06
M312T343			0.367426	8.86574	4.43473e-05	312.163	342.839						292158	2.34205e+06	2.47732e+06	311562	302038	1.91999e+06	2.89904e+06	181392	2.78441e+06	3.41409e+06	2.64813e+06
M488T382			0.314169	19.1512	4.44426e-05	488.155	381.816						61943.5	1.6674e+06	1.63946e+06	111326	75282.4	1.49046e+06	1.09165e+06	58947	1.00448e+06	533697	1.00819e+06
M292T51			0.499065	0.289132	4.44632e-05	292.06	51.1441						1.37173e+06	351893	347802	1.67579e+06	1.60091e+06	678972	456597	1.69906e+06	706243	706389	770569
M204T371			0.401002	4.3907	4.45458e-05	204.123	371.178						926173	4.9732e+06	4.90183e+06	1.04228e+06	1.15709e+06	3.55163e+06	4.5397e+06	966364	3.09878e+06	3.09785e+06	3.06411e+06
M156T184			1.8165	22.2345	4.46938e-05	156.102	184.193						2.11903e+06	4.91293e+07	5.84664e+07	2.12543e+06	2.15067e+06	3.71248e+07	4.71074e+07	2.23237e+06	3.20399e+07	2.9e+07	2.76291e+07
M309T66_2			0.706208	3.10005	4.49071e-05	309.206	66.2917						7.0764e+06	3.20199e+07	3.41922e+07	1.15234e+07	1.06122e+07	2.59867e+07	3.13044e+07	1.06272e+07	2.43944e+07	2.44248e+07	2.45093e+07
M417T60			0.694829	0.479648	4.49705e-05	417.243	60.0262						3.1045e+06	1.59286e+06	1.51763e+06	3.49471e+06	3.38555e+06	1.32138e+06	2.00197e+06	3.42891e+06	3.41024e+06	3.40666e+06	3.27683e+06
M529T468			0.199453	3.17683	4.51166e-05	528.906	468.44						597081	1.75701e+06	1.73754e+06	746998	640283	2.18174e+06	2.06707e+06	453085	2.5448e+06	2.54055e+06	2.63142e+06
M169T336			0.561216	12.6552	4.52983e-05	169.097	335.662						364423	5.46471e+06	5.87936e+06	401522	463038	3.838e+06	4.90148e+06	358000	3.24674e+06	3.24732e+06	3.2724e+06
M158T384			0.255128	5.42202	4.55697e-05	158.093	384.24						276067	1.69421e+06	1.67561e+06	339501	211625	1.20173e+06	1.46165e+06	285530	1.08049e+06	1.10977e+06	1.08073e+06
M349T66_5			0.831576	0.399243	4.55791e-05	349.274	66.3268						4.50287e+06	1.57913e+06	2.45048e+06	5.08574e+06	4.33924e+06	1.54354e+06	1.79599e+06	4.52993e+06	3.76158e+06	3.63678e+06	3.7628e+06
M282T103			0.36102	0.257739	4.58322e-05	282.042	103.343						860855	107039	335669	805344	742645	248821	149572	854546	165485	152104	148771
M261T360			0.825634	9.77179	4.58816e-05	261.108	359.585						1.56553e+06	1.07093e+07	1.30746e+07	1.53926e+06	1.60628e+06	9.98608e+06	1.4113e+07	189054	9.23815e+06	9.23478e+06	9.1104e+06
M303T106			1.80969	28.9757	4.58879e-05	303.123	106.418						1.40371e+06	5.82247e+07	4.57955e+07	1.70535e+06	1.73556e+06	3.74537e+07	4.46587e+07	1.57912e+06	3.48253e+07	3.48816e+07	3.51578e+07
M147T385			0.320985	11.5856	4.59823e-05	147.096	384.524						105384	1.8283e+06	1.97679e+06	154512	229532	1.30522e+06	1.64128e+06	93329.8	1.31338e+06	1.33467e+06	1.33445e+06
M767T467			0.518245	68.8615	4.6114e-05	766.871	467.322						46434.1	3.70387e+06	4.267e+06	80557.1	64512.2	2.65299e+06	3.82207e+06	18278.9	2.24347e+06	2.28643e+06	2.24244e+06
M332T112			0.636293	7.00282	4.61341e-05	332.222	112.439						1.11392e+06	7.1558e+06	6.86263e+06	915005	1.25743e+06	9.32704e+06	6.68653e+06	1.00221e+06	4.56747e+06	4.69164e+06	4.64358e+06
M168T300			0.354995	7.95447	4.63858e-05	168.175	299.767						253664	2.45904e+06	2.51347e+06	328995	282937	1.74389e+06	2.57794e+06	302846	1.50268e+06	1.54903e+06	1.54941e+06
M547T469			2.98805	439.126	4.64515e-05	546.956	469.254						257592	1.24066e+08	1.32537e+08	348293	311816	8.34775e+07	1.26472e+08	144757	8.98293e+07	8.87813e+07	8.8792e+07
M373T60_1			0.644861	0.0807796	4.6694e-05	373.18	60.4481						2.04707e+06	201783	154340	2.45717e+06	2.20003e+06	189222	240448	3.02336e+06	826791	822300	997552
M170T63			1.39258	0.121219	4.67003e-05	170.097	63.4542						1.07441e+07	3.5747e+06	287805	1.04283e+07	1.30279e+07	393041	1.24556e+06	1.11811e+07	5.89176e+06	5.54907e+06	5.48809e+06
M278T67_3			1.14714	5.09719	4.70489e-05	278.218	66.7942						6.15555e+06	3.06318e+07	3.20738e+07	6.7155e+06	5.91076e+06	2.70487e+07	3.89253e+07	6.4634e+06	2.12984e+07	2.12976e+07	2.13953e+07
M329T45			0.306685	7.20317	4.7281e-05	329.066	44.8162						406847	2.00973e+06	2.11317e+06	206995	136143	1.45831e+06	1.92988e+06	292763	1.06864e+06	1.0664e+06	846759
M184T65_2			1.059	0.407704	4.73032e-05	184.17	65.0679						7.15058e+06	3.01103e+06	3.01309e+06	8.27996e+06	7.12681e+06	2.29179e+06	3.9214e+06	7.45784e+06	5.3776e+06	5.32438e+06	5.37695e+06
M371T384			0.441445	0.280425	4.77381e-05	371.04	383.832						1.19628e+06	385468	498100	1.26843e+06	1.32558e+06	172962	312242	1.09079e+06	499369	499476	506780
M469T66			0.115445	2.27861	4.79071e-05	469.332	65.9283						2.95161e+06	5.33752e+06	4.9646e+06	2.14484e+06	1.90905e+06	5.18707e+06	4.80034e+06	1.89886e+06	3.88777e+06	4.15432e+06	3.89503e+06
M293T234_2			2.64998	29.753	4.8041e-05	293.211	233.903						2.47192e+06	1.11056e+08	1.06125e+08	5.03364e+06	3.0279e+06	7.15317e+07	1.07752e+08	2.79175e+06	5.19515e+07	5.47967e+07	5.463e+07
M207T97			1.05939	0.0760328	4.82944e-05	207.04	96.7552						8.10088e+06	273047	278055	5.39601e+06	6.10753e+06	740012	705854	6.66013e+06	2.78025e+06	2.91428e+06	2.79121e+06
M337T64_2			0.281552	2.33917	4.83122e-05	337.237	64.2596						4.08159e+06	9.22595e+06	1.07096e+07	5.37064e+06	4.61601e+06	1.1539e+07	1.05253e+07	3.88683e+06	8.5921e+06	8.70264e+06	8.59169e+06
M305T110_1			0.131067	2.3011	4.83441e-05	305.175	110.418						1.82395e+06	4.56215e+06	4.56276e+06	1.68707e+06	1.9858e+06	4.0485e+06	3.64668e+06	1.81278e+06	3.23075e+06	3.26109e+06	3.23123e+06
M227T382_2			0.691135	14.2963	4.8355e-05	227.103	381.89						497400	8.23172e+06	8.37152e+06	603561	518788	5.48157e+06	7.57391e+06	454818	4.87711e+06	4.91682e+06	4.92727e+06
M299T61_1			0.839157	0.170879	4.84063e-05	299.107	60.8938						3.77002e+06	1.38152e+06	514404	4.68067e+06	4.27744e+06	933910	58428	4.17429e+06	1.18477e+06	1.42055e+06	1.41643e+06
M166T356			1.29445	14.945	4.86718e-05	166.086	355.776						1.60385e+06	2.8579e+07	2.77678e+07	1.56298e+06	1.95895e+06	1.88576e+07	2.82151e+07	1.79423e+06	1.81443e+07	1.81445e+07	1.7923e+07
M335T110_1			0.0740823	2.51259	4.89384e-05	335.185	109.907						1.24851e+06	2.57318e+06	2.83713e+06	904273	1.02507e+06	2.2566e+06	2.48024e+06	860658	1.97557e+06	2.01131e+06	2.01127e+06
M231T266			0.383434	15.0841	4.89715e-05	231.174	266.075						232480	2.34881e+06	2.66497e+06	153764	181262	1.70778e+06	2.37514e+06	35560	1.94928e+06	1.80501e+06	1.80339e+06
M281T376			0.190955	3.79562	4.90113e-05	281.065	376.231						447432	1.63287e+06	1.25029e+06	288031	441857	1.35537e+06	1.28329e+06	277467	1.08489e+06	1.11803e+06	1.13912e+06
M249T357			0.156312	3.03479	4.90278e-05	249.039	356.817						492042	1.53038e+06	1.61116e+06	461574	572836	1.23569e+06	1.65722e+06	461976	1.4939e+06	1.49003e+06	1.49388e+06
M208T342			0.444358	6.84885	4.91984e-05	208.043	342.451						685307	4.46512e+06	4.16453e+06	561974	514468	2.98484e+06	4.05857e+06	526674	2.66511e+06	2.71081e+06	2.70991e+06
M466T56			0.093405	1.92101	4.93424e-05	466.432	55.69						294361	588116	610923	275183	297255	494820	573951	313732	455152	438658	455095
M222T383			0.303505	5.02527	4.94804e-05	222.04	382.707						496218	1.94395e+06	2.19045e+06	435826	420237	2.184e+06	2.77314e+06	456879	2.23912e+06	2.28171e+06	2.23748e+06
M216T88			0.529376	0.230806	4.97906e-05	216.196	87.5768						1.91445e+06	639267	437790	1.56288e+06	1.76833e+06	142953	366724	1.62909e+06	603012	558022	556006
M325T469			1.33136	6.36498	5.03847e-05	324.907	468.91						6.09759e+06	3.93767e+07	3.90433e+07	6.49489e+06	5.66624e+06	2.76117e+07	4.00771e+07	4.69639e+06	2.96802e+07	2.96823e+07	2.99392e+07
M406T384			0.575985	7.57201	5.0489e-05	406.113	383.826						848204	5.0078e+06	6.87549e+06	1.00551e+06	634593	5.99263e+06	7.43457e+06	854328	5.06187e+06	4.82817e+06	5.05425e+06
M189T341			0.200424	4.64007	5.09144e-05	189.074	341.168						363139	1.28545e+06	1.30605e+06	209382	239627	1.0352e+06	1.00675e+06	186426	866901	892519	892681
M175T66_3			0.299198	2.04141	5.10631e-05	175.123	66.0361						5.19409e+06	9.73817e+06	1.12994e+07	5.38684e+06	4.98446e+06	9.26816e+06	1.10426e+07	4.6894e+06	6.41793e+06	6.36467e+06	6.36405e+06
M353T236_2			1.23081	16.3466	5.1404e-05	353.195	236.14						1.02714e+06	2.57077e+07	2.44222e+07	3.17578e+06	691632	1.71207e+07	2.55961e+07	785328	1.30926e+07	1.31224e+07	1.08684e+07
M537T457			0.159127	0.196061	5.16265e-05	536.702	456.737						182185	29103.1	24851.3	149640	165778	33746.3	34478	125564	34874.9	34528.9	32429.1
M285T45			0.545921	207.765	5.16286e-05	285.221	44.5456						15151.6	4.51781e+06	4.37552e+06	10937.3	26725.3	2.83029e+06	3.95428e+06	22645.4	2.30987e+06	2.32174e+06	2.32185e+06
M237T46			0.402629	0.442141	5.16487e-05	237.127	45.7345						1.03201e+06	560051	569183	1.09917e+06	1.19053e+06	352509	467173	1.08619e+06	680924	677585	677629
M292T106_1			0.782064	0.659536	5.16877e-05	292.06	105.909						4.33223e+06	3.08995e+06	3.35237e+06	4.82582e+06	4.9461e+06	3.04657e+06	2.98524e+06	4.80934e+06	1.40064e+06	1.35339e+06	1.35346e+06
M206T112_1			0.215891	2.70114	5.17578e-05	206.118	111.935						2.87806e+06	6.11398e+06	6.66549e+06	3.09211e+06	2.17622e+06	6.69973e+06	7.57819e+06	1.87064e+06	6.38333e+06	6.38169e+06	6.26687e+06
M371T238			0.83298	8.27925	5.18695e-05	371.226	237.922						2.34317e+06	1.37671e+07	1.15814e+07	855283	937236	1.11648e+07	1.57183e+07	2.17305e+06	1.06458e+07	9.42389e+06	1.08851e+07
M251T351			0.57689	10.3389	5.2398e-05	251.128	350.93						515419	5.8188e+06	6.57688e+06	676592	512784	4.21999e+06	5.74954e+06	458423	4.70615e+06	4.65935e+06	4.70199e+06
M229T362			1.02811	28.6824	5.25507e-05	229.082	361.785						919109	1.33998e+07	1.90691e+07	134854	99635.2	1.51522e+07	1.27924e+07	952689	1.15441e+07	1.21954e+07	1.2202e+07
M324T61_1			0.623085	0.272896	5.25634e-05	324.139	61.2837						2.3845e+06	548058	858938	2.67768e+06	2.35119e+06	296109	937242	2.26191e+06	764249	835714	834697
M223T349			0.588814	11.0338	5.25702e-05	223.133	348.762						587470	6.49948e+06	5.99358e+06	496626	475309	4.23103e+06	6.22066e+06	520085	4.35103e+06	4.23647e+06	4.23933e+06
M220T357			0.991232	7.44821	5.28098e-05	220.133	356.666						2.60517e+06	2.04526e+07	2.00729e+07	2.48761e+06	2.45115e+06	1.38838e+07	2.01497e+07	2.4664e+06	1.01826e+07	1.03279e+07	1.08784e+07
M121T360			0.424306	5.71492	5.30001e-05	121.065	360.307						679946	4.81859e+06	3.85263e+06	1.0871e+06	509258	4.41901e+06	3.40896e+06	610733	4.19431e+06	3.52788e+06	3.98251e+06
M525T235			0.487142	7.12857	5.33082e-05	525.452	234.704						614517	5.20292e+06	5.58949e+06	865637	966803	4.05264e+06	4.25158e+06	231930	3.13269e+06	2.56113e+06	3.11996e+06
M238T368_1			1.48949	16.4477	5.34396e-05	238.107	368.446						1.87089e+06	3.83036e+07	3.59541e+07	2.03286e+06	2.28755e+06	2.44657e+07	3.59335e+07	1.99565e+06	2.43351e+07	2.38484e+07	2.43396e+07
M279T61_1			0.75159	0.462426	5.34553e-05	279.138	60.8155						3.46796e+06	1.82329e+06	1.90241e+06	4.35752e+06	3.96975e+06	1.53369e+06	1.96956e+06	3.83743e+06	2.79394e+06	2.79448e+06	2.86376e+06
M404T366			0.982979	16.0517	5.34993e-05	404.17	365.928						1.26433e+06	1.27078e+07	1.78789e+07	928362	761013	1.23544e+07	1.64071e+07	743631	5.42346e+06	5.40078e+06	5.14448e+06
M361T391			0.20042	5.30577	5.38838e-05	361.087	391.305						183374	1.07435e+06	1.00878e+06	152895	154051	740168	1.014e+06	232911	663836	663487	672413
M196T50_1			0.245006	6.46078	5.3962e-05	196.061	49.8255						194985	1.36951e+06	1.35976e+06	200458	186322	932280	1.23086e+06	175482	855747	855231	876712
M464T383_2			0.524711	31.2358	5.40914e-05	464.155	383.461						74201.7	4.81574e+06	4.12336e+06	133010	233967	3.12201e+06	3.51123e+06	57363.2	2.03274e+06	1.73884e+06	2.0352e+06
M140T354_2			3.46799	47.14	5.42659e-05	140.071	353.916						2.74977e+06	1.88768e+08	1.66637e+08	3.72336e+06	4.03329e+06	1.19469e+08	1.85527e+08	3.50295e+06	1.18842e+08	1.17601e+08	1.17611e+08
M344T63			1.03056	0.314146	5.42952e-05	344.238	62.5028						6.30541e+06	1.85746e+06	3.33675e+06	7.03987e+06	6.83788e+06	1.31199e+06	1.98245e+06	6.83819e+06	4.48626e+06	4.43854e+06	4.48637e+06
M537T468			0.614527	7.1129	5.44438e-05	536.836	468.301						1.0485e+06	7.50412e+06	8.24643e+06	1.18026e+06	1.03296e+06	5.52962e+06	8.03287e+06	859387	6.10963e+06	6.06046e+06	6.11556e+06
M218T354			0.515826	6.66339	5.44673e-05	218.081	353.814						1.10018e+06	6.52428e+06	6.06269e+06	982352	296557	5.43248e+06	4.50936e+06	1.0019e+06	5.10021e+06	5.65945e+06	5.23556e+06
M222T303			1.0425	7.9189	5.50669e-05	222.112	303.412						2.53482e+06	2.03855e+07	2.27687e+07	2.33918e+06	2.90782e+06	1.51343e+07	2.21907e+07	2.38113e+06	1.39936e+07	1.41821e+07	1.41849e+07
M336T352_1			0.879801	9.40506	5.5216e-05	336.144	352.368						1.63051e+06	1.6545e+07	1.35487e+07	1.14591e+06	1.35611e+06	1.07057e+07	1.33416e+07	1.62404e+06	1.00623e+07	1.00727e+07	9.67233e+06
M89T344			0.564273	0.478461	5.53006e-05	89.0352	344.409						2.26905e+06	853135	935176	2.31438e+06	2.125e+06	1.33154e+06	1.14996e+06	2.21563e+06	1.73286e+06	1.83066e+06	1.83149e+06
M162T66_2			2.8605	0.306976	5.54742e-05	162.128	65.9362						5.66228e+07	1.41001e+07	1.66938e+07	5.56302e+07	5.68283e+07	1.60675e+07	1.80072e+07	4.22335e+07	2.73287e+07	2.93468e+07	2.93538e+07
M177T462_4			0.408827	1.45542	5.55367e-05	176.918	461.923						2.50963e+06	3.69861e+06	3.84136e+06	2.58528e+06	2.53845e+06	3.35673e+06	3.64568e+06	2.35848e+06	3.19925e+06	3.23288e+06	3.19935e+06
M427T224			0.672127	31.1421	5.55636e-05	427.105	223.95						149574	7.32188e+06	6.46338e+06	102568	305021	4.63215e+06	7.11315e+06	262646	4.1647e+06	4.63322e+06	4.15232e+06
M228T338			0.414607	4.38317	5.56878e-05	228.102	338.166						1.14606e+06	4.76074e+06	5.22475e+06	1.08865e+06	1.11797e+06	3.87375e+06	5.60258e+06	1.08745e+06	3.33147e+06	3.462e+06	3.45999e+06
M200T276			1.22097	0.523425	5.57505e-05	200.071	276.363						1.05087e+07	6.35877e+06	5.73649e+06	1.04011e+07	1.05568e+07	4.09974e+06	5.91637e+06	1.0777e+07	7.08772e+06	7.08751e+06	7.05381e+06
M312T358			1.07996	12.2019	5.60707e-05	312.086	357.822						1.65048e+06	2.11208e+07	1.95096e+07	1.62925e+06	1.25736e+06	1.37934e+07	2.08959e+07	1.63569e+06	1.3918e+07	1.37958e+07	1.39181e+07
M167T319			0.68704	6.15703	5.6158e-05	167.082	318.703						2.63176e+06	1.18701e+07	1.10307e+07	1.26866e+06	1.32502e+06	8.12945e+06	1.04138e+07	1.50574e+06	7.76601e+06	7.7641e+06	7.60976e+06
M419T362_2			0.0647763	2.64757	5.61644e-05	419.133	362.215						274756	676724	650273	227635	162062	634181	705958	342938	664971	666178	608174
M365T398			0.283906	0.215588	5.61812e-05	364.836	397.879						447273	42638.9	108672	480749	547162	195125	80836.4	506714	107606	138433	136468
M367T58			0.958613	0.446664	5.63184e-05	367.32	57.7335						5.67535e+06	2.842e+06	3.05772e+06	6.98891e+06	6.24049e+06	2.185e+06	3.1477e+06	6.24259e+06	4.87443e+06	4.81044e+06	4.87429e+06
M316T330_2			0.708777	11.8388	5.63452e-05	316.118	329.606						685382	9.26489e+06	9.71411e+06	660644	757332	7.35063e+06	6.58859e+06	677168	7.19334e+06	7.57078e+06	7.23636e+06
M170T65			1.01349	0.42118	5.6532e-05	170.154	65.0713						6.53064e+06	3.71515e+06	2.8614e+06	6.7657e+06	7.11777e+06	3.11926e+06	2.02556e+06	7.4157e+06	4.6026e+06	4.60336e+06	4.44062e+06
M521T476			0.622507	19.107	5.65916e-05	520.92	475.827						302421	6.84486e+06	4.77419e+06	399401	356411	4.94527e+06	6.62765e+06	155559	5.06292e+06	4.95251e+06	5.14675e+06
M185T383			0.343674	12.0633	5.68548e-05	185.045	383.323						144229	2.12086e+06	2.05186e+06	328788	65368.9	1.43816e+06	2.13542e+06	103751	1.6704e+06	1.70203e+06	1.70216e+06
M235T66_1			0.845896	7.07705	5.6925e-05	235.082	66.3593						1.84986e+06	1.38814e+07	1.64859e+07	2.3447e+06	1.70672e+06	1.07947e+07	1.46702e+07	1.98791e+06	8.43393e+06	8.16061e+06	8.43326e+06
M443T58			0.295762	3.0811	5.7016e-05	443.389	57.9314						1.47133e+06	5.10438e+06	5.01972e+06	1.61809e+06	1.56425e+06	3.89844e+06	5.363e+06	1.6381e+06	5.87472e+06	5.75297e+06	5.75708e+06
M303T61_1			0.844631	0.199338	5.72293e-05	303.138	61.3622						3.73533e+06	762055	410065	4.39459e+06	4.77464e+06	639837	1.64283e+06	4.42676e+06	1.91662e+06	1.8881e+06	1.91616e+06
M358T368			1.2362	7.5791	5.76438e-05	358.092	367.589						5.87147e+06	2.98649e+07	3.66456e+07	3.54084e+06	3.61657e+06	2.76035e+07	2.50217e+07	2.6901e+06	2.41923e+07	2.41777e+07	2.33795e+07
M335T234			0.896932	6.04941	5.77143e-05	335.185	234.398						4.54259e+06	1.57729e+07	1.87511e+07	2.0867e+06	2.88621e+06	1.59149e+07	2.17044e+07	2.41018e+06	1.50683e+07	1.24746e+07	1.30467e+07
M290T108_3			0.203594	2.66036	5.7876e-05	290.138	108.4						1.6874e+06	4.39826e+06	4.50891e+06	1.93942e+06	1.79218e+06	4.37238e+06	5.56985e+06	1.66629e+06	3.73647e+06	4.08774e+06	4.06706e+06
M132T347			1.72415	13.3943	5.79555e-05	132.102	346.657						3.54359e+06	5.21281e+07	4.98364e+07	3.59886e+06	3.35005e+06	3.39856e+07	5.17515e+07	3.52099e+06	3.1049e+07	3.10603e+07	3.11579e+07
M669T469			0.729316	51.5867	5.81288e-05	668.894	468.515						137209	7.59557e+06	7.74681e+06	188230	149229	5.21778e+06	8.51718e+06	88992.3	5.53369e+06	5.53296e+06	5.7482e+06
M238T330			0.792515	11.981	5.8153e-05	238.107	329.775						749165	1.09393e+07	1.11698e+07	915784	945033	7.37052e+06	1.11489e+07	781106	9.24436e+06	9.19339e+06	9.23795e+06
M209T351			0.683613	9.02884	5.85433e-05	209.117	350.522						948352	8.68061e+06	9.04466e+06	1.07459e+06	794963	6.04529e+06	9.09007e+06	821613	6.33884e+06	6.33841e+06	6.30181e+06
M341T67_4			0.944818	0.473458	5.85477e-05	341.269	66.7527						6.49696e+06	3.37915e+06	2.59187e+06	6.65666e+06	5.76526e+06	2.4529e+06	3.31494e+06	5.87502e+06	3.46178e+06	3.60024e+06	3.46713e+06
M321T360			0.360326	4.14373	5.85477e-05	321.075	360.381						1.37758e+06	4.16471e+06	5.32884e+06	1.20278e+06	1.18542e+06	4.30552e+06	4.09833e+06	553381	3.92678e+06	3.88486e+06	3.87349e+06
M341T86			1.40721	48.9079	5.87803e-05	341.138	86.1803						550734	2.7642e+07	3.15403e+07	500910	554747	1.94642e+07	2.96547e+07	608002	2.16175e+07	2.15435e+07	2.15436e+07
M360T59_2			0.88183	0.329268	5.88503e-05	360.269	59.1382						5.08396e+06	1.9243e+06	1.82636e+06	5.55582e+06	4.95971e+06	948095	1.87963e+06	4.37934e+06	3.22192e+06	3.09746e+06	3.22283e+06
M203T340			0.484602	12.2509	5.91328e-05	203.081	339.769						298454	4.17034e+06	4.11827e+06	293727	315298	2.73604e+06	4.09509e+06	326694	2.75487e+06	2.7548e+06	2.74044e+06
M135T344			0.750522	24.203	5.91937e-05	135.117	343.666						341655	8.39754e+06	9.47604e+06	334082	368941	5.87168e+06	8.70305e+06	295991	5.5447e+06	5.74079e+06	5.7195e+06
M301T104			0.214808	6.03399	5.92024e-05	301.049	103.925						95559.4	855696	1.21907e+06	192365	176128	912023	1.04432e+06	204015	720396	912468	909097
M253T353_2			0.395293	6.21643	5.92587e-05	253.143	353.312						540009	3.37322e+06	4.06335e+06	547432	589509	2.82546e+06	2.96985e+06	451583	3.2306e+06	3.2074e+06	3.20744e+06
M370T66_3			1.18955	0.316999	5.93736e-05	370.332	65.8974						8.51208e+06	3.69347e+06	2.91845e+06	8.78854e+06	8.50635e+06	2.2728e+06	2.71956e+06	1.07997e+07	4.88758e+06	4.7393e+06	4.88702e+06
M426T362_1			0.491093	5.02427	5.94598e-05	426.118	361.727						1.15094e+06	6.38767e+06	6.79829e+06	1.19706e+06	1.09315e+06	4.62173e+06	5.79234e+06	1.25606e+06	3.3736e+06	3.5776e+06	3.56722e+06
M210T370			1.54867	6.99603	5.96319e-05	210.076	370.392						6.00125e+06	5.46644e+07	5.73282e+07	3.74602e+06	1.63112e+07	4.23735e+07	5.23734e+07	3.49249e+06	3.97459e+07	4.00917e+07	3.97459e+07
M351T472			6.75119	313.734	5.96496e-05	351.001	472.233						1.76662e+06	6.51982e+08	6.60305e+08	2.4517e+06	2.1448e+06	4.18209e+08	6.60701e+08	1.25861e+06	3.61379e+08	3.60086e+08	3.59703e+08
M288T354			0.185626	2.87651	5.98901e-05	288.144	353.804						664982	1.90631e+06	2.11295e+06	704876	806979	2.3205e+06	1.73508e+06	630326	1.94543e+06	2.12867e+06	1.92689e+06
M204T323_1			0.633932	90.6551	5.99934e-05	204.033	323.011						64517.6	5.67904e+06	6.15282e+06	56922	62637.4	3.79242e+06	5.84554e+06	52752.7	3.56965e+06	3.59156e+06	3.56969e+06
M168T67			0.541765	4.32574	6.00492e-05	168.066	66.5793						1.56044e+06	7.96129e+06	7.96859e+06	2.18749e+06	1.89496e+06	7.79785e+06	1.04721e+07	2.26323e+06	4.61431e+06	4.6153e+06	4.8083e+06
M226T365			0.638902	5.76911	6.00816e-05	226.107	365.483						1.88315e+06	1.07093e+07	1.11452e+07	2.54155e+06	2.42948e+06	8.42599e+06	9.69421e+06	74909.8	7.35774e+06	7.2893e+06	7.35783e+06
M495T465			0.492654	0.461649	6.03949e-05	494.768	465.307						1.75977e+06	629696	928943	1.68592e+06	1.64164e+06	929703	623319	1.65298e+06	1.01441e+06	1.00942e+06	935011
M511T235			0.580686	4.89338	6.09842e-05	511.436	235.371						1.80144e+06	1.01248e+07	7.29153e+06	2.00068e+06	2.27159e+06	8.15985e+06	9.75268e+06	1.14601e+06	6.12001e+06	5.66732e+06	6.13393e+06
M400T384_1			0.33404	4.37847	6.11589e-05	400.066	383.647						779776	3.12716e+06	3.75828e+06	730826	728040	2.56058e+06	3.21199e+06	652326	2.45275e+06	2.48696e+06	2.48695e+06
M522T55_2			0.297779	0.390946	6.19423e-05	522.148	54.8438						523046	242015	274912	618299	602587	145099	256463	605465	255796	238817	239619
M81T109			0.271883	1.85652	6.20467e-05	81.0705	109.415						2.2458e+06	4.11898e+06	4.53412e+06	2.10574e+06	2.29277e+06	3.66309e+06	3.92695e+06	2.10495e+06	3.37955e+06	3.45328e+06	3.45577e+06
M489T58_2			0.29393	4.26278	6.21751e-05	489.374	57.8717						688113	2.88738e+06	2.64934e+06	509107	780364	2.09346e+06	2.93264e+06	500334	3.50293e+06	3.35785e+06	3.50408e+06
M181T350_2			0.43992	7.42712	6.23206e-05	181.122	350.025						367112	4.23264e+06	3.87508e+06	588674	679321	2.7993e+06	3.98075e+06	369404	2.79533e+06	2.79564e+06	2.59082e+06
M247T83			1.58539	49.1889	6.25858e-05	247.075	82.8879						975358	3.9727e+07	3.19029e+07	1.18402e+06	308514	2.61448e+07	4.05987e+07	345207	2.53542e+07	2.41662e+07	2.41709e+07
M362T67_4			0.3394	1.82757	6.25926e-05	362.305	66.7992						3.18379e+06	6.31971e+06	6.78868e+06	3.17641e+06	3.94636e+06	5.85249e+06	5.89986e+06	3.29663e+06	4.06042e+06	3.93167e+06	3.93266e+06
M266T67			1.0843	0.389597	6.26699e-05	266.081	66.5459						7.85687e+06	2.8899e+06	3.60488e+06	7.10124e+06	7.91966e+06	1.93121e+06	3.72146e+06	8.30173e+06	4.9337e+06	4.83685e+06	4.84666e+06
M234T110_2			0.477718	3.02159	6.27622e-05	234.149	110.409						5.55349e+06	1.538e+07	1.61851e+07	4.48137e+06	4.68187e+06	1.18553e+07	1.54317e+07	4.76047e+06	1.12178e+07	1.12504e+07	1.15325e+07
M104T288			0.436421	5.3791	6.29754e-05	104.107	288.231						792853	4.74629e+06	4.96463e+06	1.09976e+06	695810	3.39407e+06	4.65307e+06	712884	4.47861e+06	4.48019e+06	4.43497e+06
M424T63			0.826404	6.39267	6.30678e-05	424.327	62.7267						2.48573e+06	1.42328e+07	1.62308e+07	1.99827e+06	1.93548e+06	1.07527e+07	1.53678e+07	2.43191e+06	9.31553e+06	9.5751e+06	9.57885e+06
M334T353			0.752471	4.97062	6.31505e-05	334.128	352.53						2.96322e+06	1.17617e+07	1.65832e+07	2.61299e+06	3.06091e+06	1.29059e+07	1.58399e+07	2.84852e+06	1.20614e+07	1.23409e+07	1.2345e+07
M182T338			0.683292	14.8963	6.32505e-05	182.118	338.076						442623	7.78562e+06	8.38523e+06	755471	233500	5.28231e+06	7.44564e+06	508399	5.32258e+06	5.35065e+06	5.32282e+06
M334T382			0.349519	0.379446	6.33365e-05	334.034	382.059						877014	414472	293708	795182	846894	296404	226773	726054	451514	442121	451401
M297T274			1.08458	15.5971	6.35237e-05	297.185	274.223						1.27353e+06	2.11526e+07	1.98811e+07	1.07715e+06	1.16468e+06	1.33342e+07	1.77745e+07	1.11003e+06	1.24788e+07	1.22172e+07	1.24798e+07
M392T383_2			0.745491	6.84276	6.36545e-05	392.134	382.706						1.90644e+06	1.36065e+07	1.23214e+07	1.94744e+06	850751	1.02189e+07	9.46181e+06	1.9606e+06	8.37945e+06	7.95111e+06	8.36602e+06
M334T42_1			0.0790346	2.52207	6.37429e-05	334.092	42.0738						214944	494578	567487	252390	230895	622077	654876	229190	334953	347842	347444
M283T189			2.56701	9.64698	6.3841e-05	283.175	189.105						5.58873e+06	1.23398e+08	1.28195e+08	1.55516e+07	1.56978e+07	8.41169e+07	1.20913e+08	1.04951e+07	6.49869e+07	6.49504e+07	5.44938e+07
M569T467			0.108817	2.71737	6.41069e-05	568.84	466.721						557751	1.37714e+06	1.5715e+06	555374	648967	1.34317e+06	1.71761e+06	449395	1.58072e+06	1.58907e+06	1.5788e+06
M331T38			0.130686	2.9592	6.41096e-05	331.081	38.1586						394303	1.18093e+06	1.24433e+06	348653	400671	906249	1.17289e+06	378541	814873	785849	786073
M264T44			0.461076	5.48316	6.41509e-05	264.033	44.0391						720072	5.24448e+06	5.4336e+06	939090	1.03061e+06	3.67941e+06	5.04066e+06	848000	2.76362e+06	2.76528e+06	3.03491e+06
M367T308			0.48092	9.89706	6.45125e-05	367.117	307.954						622156	4.42342e+06	3.98853e+06	301724	333615	3.00453e+06	4.61967e+06	362800	2.81716e+06	2.78949e+06	2.81994e+06
M213T354			0.425123	4.92866	6.45313e-05	213.112	354.176						909991	5.08637e+06	4.50134e+06	1.01234e+06	944279	3.4993e+06	5.00413e+06	803991	3.85164e+06	3.85222e+06	3.76873e+06
M258T62			1.20355	0.389903	6.45713e-05	258.128	62.2663						9.4151e+06	3.78464e+06	4.1977e+06	1.11282e+07	8.74599e+06	2.87903e+06	4.19139e+06	9.3171e+06	5.17472e+06	5.31857e+06	5.31426e+06
M135T109_2			0.391883	3.38083	6.47723e-05	135.117	109.008						1.82822e+06	7.33109e+06	5.40178e+06	2.35655e+06	1.93186e+06	6.68074e+06	7.41158e+06	1.81788e+06	3.30936e+06	3.3612e+06	3.36147e+06
M351T67_4			1.11878	0.337559	6.48564e-05	351.29	66.7714						7.03837e+06	2.7557e+06	2.54407e+06	9.56292e+06	8.53693e+06	2.92298e+06	2.85102e+06	7.66725e+06	5.0822e+06	4.66586e+06	4.66874e+06
M289T63_2			0.138738	2.44615	6.48645e-05	289.236	63.2343						1.78669e+06	5.06432e+06	5.61285e+06	1.64407e+06	2.40238e+06	4.50333e+06	4.89345e+06	2.37322e+06	3.80344e+06	3.80386e+06	3.9408e+06
M293T39			0.294779	0.32365	6.51454e-05	293.044	39.2398						540257	170201	246616	499710	576333	189225	123782	638679	324977	340745	340551
M339T110_1			1.21842	27.4972	6.5226e-05	339.086	109.66						746581	2.36575e+07	2.38337e+07	829961	804646	1.50128e+07	2.19229e+07	689192	1.60103e+07	1.59344e+07	1.59698e+07
M255T400			0.173608	13.9506	6.54302e-05	255.047	400.393						29905.9	442442	447554	57494.4	20755.5	579698	374465	24036.2	475637	515458	477498
M428T381			0.598078	8.69613	6.56388e-05	428.134	381.373						566315	7.20631e+06	6.97797e+06	526342	1.04958e+06	4.74981e+06	6.85171e+06	822971	4.79999e+06	4.83965e+06	4.82576e+06
M487T58_1			0.275785	3.44843	6.57493e-05	487.358	58.3618						807004	3.8995e+06	3.4513e+06	1.30733e+06	825096	3.04063e+06	4.02975e+06	1.24252e+06	4.67271e+06	4.53798e+06	4.53873e+06
M228T292			0.502836	5.20722	6.61195e-05	228.102	292.273						1.85883e+06	7.04578e+06	7.00023e+06	1.21813e+06	659680	5.04589e+06	6.69761e+06	1.216e+06	4.62163e+06	4.6685e+06	4.66801e+06
M324T272			0.228858	6.79397	6.6133e-05	324.362	272.376						48969.5	1.18684e+06	1.1581e+06	229669	188717	823151	1.15106e+06	168378	660453	645859	645490
M418T365_2			0.585336	9.12997	6.63031e-05	418.149	364.532						584075	5.13066e+06	7.52916e+06	629229	752360	5.30113e+06	6.29354e+06	690914	4.89825e+06	4.92477e+06	4.831e+06
M345T109			0.226969	2.76972	6.66663e-05	345.17	108.883						855371	3.1154e+06	3.05477e+06	1.03524e+06	1.09537e+06	3.53333e+06	2.84636e+06	1.54512e+06	2.3519e+06	2.32171e+06	2.35271e+06
M402T365_1			0.6298	6.57433	6.74033e-05	402.118	365.198						1.60946e+06	8.41094e+06	9.58997e+06	1.07364e+06	1.45141e+06	6.27977e+06	8.36989e+06	831858	5.33711e+06	5.33852e+06	4.47542e+06
M299T55			0.642321	0.485534	6.77564e-05	299.062	55.2411						2.90059e+06	1.42365e+06	1.56713e+06	2.99867e+06	2.90482e+06	1.00657e+06	1.56649e+06	2.65515e+06	3.46138e+06	3.51445e+06	3.46064e+06
M436T362			0.276136	3.85493	6.78367e-05	436.103	362.137						539260	2.43622e+06	2.5128e+06	885127	894127	2.72741e+06	3.23047e+06	510821	2.82359e+06	2.74929e+06	2.74698e+06
M263T59			0.629506	0.483469	6.79086e-05	263.256	59.0789						2.61737e+06	1.38069e+06	1.46998e+06	2.63743e+06	2.90625e+06	963434	1.51408e+06	2.85969e+06	2.14536e+06	2.14504e+06	2.19652e+06
M252T355			0.285473	3.19705	6.85369e-05	252.033	355.077						1.23012e+06	4.56891e+06	4.00197e+06	1.31747e+06	1.39913e+06	3.37035e+06	4.60145e+06	1.22764e+06	3.42327e+06	3.32702e+06	3.42256e+06
M226T383			0.449875	1.31094	6.88134e-05	226.035	382.902						2.81397e+06	3.51441e+06	3.5359e+06	2.59133e+06	2.61249e+06	3.52604e+06	3.28089e+06	2.55266e+06	4.01416e+06	4.1491e+06	4.14921e+06
M503T58_2			0.332186	4.6391	6.88448e-05	503.389	58.1998						602786	2.85075e+06	3.03858e+06	341819	895387	2.80454e+06	3.74299e+06	840885	2.8507e+06	2.76704e+06	2.83394e+06
M421T63_1			3.06755	0.28766	6.89637e-05	421.317	63.2456						5.53061e+07	1.73572e+07	1.87764e+07	6.25061e+07	6.96681e+07	1.18952e+07	2.08179e+07	5.18536e+07	5.17386e+07	4.74335e+07	5.17847e+07
M222T67_2			0.460422	3.42378	6.89876e-05	222.149	67.0218						2.58805e+06	9.56608e+06	1.09252e+07	2.74303e+06	2.42995e+06	7.72515e+06	8.99926e+06	3.1087e+06	7.90559e+06	7.59912e+06	7.59364e+06
M235T353			0.40435	8.32392	6.90517e-05	235.133	353.057						367648	3.42347e+06	3.49765e+06	555218	254768	2.44148e+06	2.68324e+06	269502	2.58081e+06	2.51451e+06	2.58071e+06
M251T270			0.435773	7.0953	6.97613e-05	251.037	269.536						319578	4.53704e+06	4.18459e+06	777098	355195	3.21694e+06	3.365e+06	704990	2.5841e+06	2.46742e+06	2.46616e+06
M167T353_2			0.377089	4.72287	7.00768e-05	167.107	353.312						807082	4.2509e+06	3.83674e+06	866724	800491	2.85145e+06	3.86216e+06	659658	3.23097e+06	3.26753e+06	3.26784e+06
M252T294			0.297611	4.36451	7.03099e-05	252.141	294.293						569312	2.6404e+06	2.98361e+06	543592	739681	2.03063e+06	2.59428e+06	495655	1.10337e+06	1.13523e+06	1.13028e+06
M262T111			0.224749	2.07156	7.03426e-05	262.18	111.421						6.33141e+06	1.08989e+07	1.12045e+07	4.26498e+06	5.36027e+06	9.9449e+06	1.01515e+07	4.41437e+06	7.98081e+06	7.98281e+06	8.1942e+06
M268T383			0.210156	3.70044	7.08881e-05	268.045	382.903						448105	1.32927e+06	1.33363e+06	389944	406194	1.7706e+06	1.37342e+06	325007	1.4198e+06	1.38704e+06	1.38796e+06
M493T235			0.524376	6.37766	7.13064e-05	493.425	234.967						812526	5.11844e+06	5.63753e+06	982809	574659	5.31086e+06	7.25779e+06	1.28724e+06	4.37253e+06	4.37309e+06	4.46951e+06
M611T469			0.207559	5.75655	7.14179e-05	610.909	468.79						141614	854998	845082	224139	190719	1.14922e+06	862623	88347.6	1.21478e+06	1.23329e+06	1.21523e+06
[truncated: 9,849 more rows]

## Sheet: NEG
ID	adduct	Name	VIP	Fold change	p-value	m/z	rt(s)	HMDB	KEGG	SuperClass	Class	SubClass	SHA2	AHA4	AHA1	SHA3	SHA4	AHA2	AHA3	SHA1	QC-1	QC-2	QC-3
[truncated: 5,815 more rows]
